# Supplementary material for: Proactive vs. Reactive Aggression Within Two Modified Versions of the Taylor Aggression Paradigm
Source: Front Behav Neurosci. 2021 Sep 29;15:749041. doi: 10.3389/fnbeh.2021.749041 (PMC8511695; doi:10.3389/fnbeh.2021.749041)
Supplement: Supplementary file 2 [file Data_Sheet_2.zip]

Archive with 5 entries (5 files):
- rTAP_R_data.xlsx
- rTAP_R_script.R
- SPSS dataset.sav
- pTAP_R_data.xlsx
- pTAP_R_script.R
