# Supplementary material for: Proactive vs. Reactive Aggression Within Two Modified Versions of the Taylor Aggression Paradigm
Source: Front Behav Neurosci. 2021 Sep 29;15:749041. doi: 10.3389/fnbeh.2021.749041 (PMC8511695; doi:10.3389/fnbeh.2021.749041)
Supplement: Supplementary file 2 [file Data_Sheet_2.zip › pTAP_R_data.xlsx]

## Sheet: Foglio1
Code	Trial	aggression_choice	SCRs	RPQ	BPAQ	SQ	gender	game_outcome	belief_cover_story	RPQpro	SP	SR	BPAQ.z	Trial_recode
N001	2	2	1.32319	9	61	10	2	2	1	2	21	7	0.0959528	1
N001	3	3	1.44409	9	61	10	2	1	1	2	21	7	0.0959528	1
N001	4	2	0.369028	9	61	10	2	2	1	2	21	7	0.0959528	2
N001	5	3	0.739171	9	61	10	2	1	1	2	21	7	0.0959528	2
N001	6	1	0.276574	9	61	10	2	1	1	2	21	7	0.0959528	3
N001	7	3	0.473275	9	61	10	2	1	1	2	21	7	0.0959528	4
N001	8	1	0.782064	9	61	10	2	1	1	2	21	7	0.0959528	5
N001	9	2	0.0901262	9	61	10	2	2	1	2	21	7	0.0959528	3
N001	10	3	0.541854	9	61	10	2	2	1	2	21	7	0.0959528	4
N001	11	1	0.0728096	9	61	10	2	2	1	2	21	7	0.0959528	5
N001	12	1	0.299618	9	61	10	2	2	1	2	21	7	0.0959528	6
N001	13	3	0.587343	9	61	10	2	1	1	2	21	7	0.0959528	6
N001	14	2	0.325642	9	61	10	2	1	1	2	21	7	0.0959528	7
N001	15	3	0.192259	9	61	10	2	1	1	2	21	7	0.0959528	8
N001	16	1	0.540208	9	61	10	2	2	1	2	21	7	0.0959528	7
N001	17	3	0.221173	9	61	10	2	2	1	2	21	7	0.0959528	8
N001	18	2	0.0059109	9	61	10	2	1	1	2	21	7	0.0959528	9
N001	19	4	0.222725	9	61	10	2	2	1	2	21	7	0.0959528	9
N001	20	2	0.449646	9	61	10	2	1	1	2	21	7	0.0959528	10
N001	21	1	0.280256	9	61	10	2	2	1	2	21	7	0.0959528	10
N001	22	3	0.424325	9	61	10	2	2	1	2	21	7	0.0959528	11
N001	23	2	0.678003	9	61	10	2	1	1	2	21	7	0.0959528	11
N001	24	1	0.256688	9	61	10	2	1	1	2	21	7	0.0959528	12
N001	25	3	0.450605	9	61	10	2	1	1	2	21	7	0.0959528	13
N001	26	1	1.97607	9	61	10	2	1	1	2	21	7	0.0959528	14
N001	27	3	1.40788	9	61	10	2	1	1	2	21	7	0.0959528	15
N001	28	3	0.821028	9	61	10	2	1	1	2	21	7	0.0959528	16
N001	29	1	0.750308	9	61	10	2	1	1	2	21	7	0.0959528	17
N001	30	3	0.104848	9	61	10	2	2	1	2	21	7	0.0959528	12
N001	31	1	0.205605	9	61	10	2	2	1	2	21	7	0.0959528	13
N001	32	4	0.735995	9	61	10	2	1	1	2	21	7	0.0959528	18
N001	33	2	0.765731	9	61	10	2	1	1	2	21	7	0.0959528	19
N001	34	1	0	9	61	10	2	1	1	2	21	7	0.0959528	20
N001	35	3	0.311289	9	61	10	2	1	1	2	21	7	0.0959528	21
N001	36	1	0.419323	9	61	10	2	1	1	2	21	7	0.0959528	22
N001	37	3	0.621956	9	61	10	2	2	1	2	21	7	0.0959528	14
N001	38	1	1.36983	9	61	10	2	1	1	2	21	7	0.0959528	23
N001	39	2	2.8444	9	61	10	2	2	1	2	21	7	0.0959528	15
N001	40	3	0.834627	9	61	10	2	2	1	2	21	7	0.0959528	16
N003	2	3	0.460288	6	78	33	1	1	2	0	6	17	1.27223	1
N003	3	3	0.00677215	6	78	33	1	2	2	0	6	17	1.27223	1
N003	4	3	0.137752	6	78	33	1	1	2	0	6	17	1.27223	2
N003	5	3	0.165499	6	78	33	1	2	2	0	6	17	1.27223	2
N003	6	3	0.23269	6	78	33	1	1	2	0	6	17	1.27223	3
N003	7	4	0.613633	6	78	33	1	2	2	0	6	17	1.27223	3
N003	8	3	0.0581266	6	78	33	1	1	2	0	6	17	1.27223	4
N003	9	3	2.176	6	78	33	1	1	2	0	6	17	1.27223	5
N003	10	3	0.104782	6	78	33	1	1	2	0	6	17	1.27223	6
N003	11	3	0.159866	6	78	33	1	1	2	0	6	17	1.27223	7
N003	12	3	0	6	78	33	1	1	2	0	6	17	1.27223	8
N003	13	4	0.294105	6	78	33	1	2	2	0	6	17	1.27223	4
N003	14	3	0.0998664	6	78	33	1	1	2	0	6	17	1.27223	9
N003	15	4	0.388477	6	78	33	1	2	2	0	6	17	1.27223	5
N003	16	3	0.673959	6	78	33	1	1	2	0	6	17	1.27223	10
N003	17	3	0.290549	6	78	33	1	1	2	0	6	17	1.27223	11
N003	18	3	0.503599	6	78	33	1	1	2	0	6	17	1.27223	12
N003	19	4	0.211705	6	78	33	1	2	2	0	6	17	1.27223	6
N003	20	3	0.394763	6	78	33	1	1	2	0	6	17	1.27223	13
N003	21	3	0.668354	6	78	33	1	1	2	0	6	17	1.27223	14
N003	22	3	0	6	78	33	1	1	2	0	6	17	1.27223	15
N003	23	3	0.167695	6	78	33	1	1	2	0	6	17	1.27223	16
N003	24	3	0.374421	6	78	33	1	1	2	0	6	17	1.27223	17
N003	25	4	0.888948	6	78	33	1	2	2	0	6	17	1.27223	7
N003	26	3	1.43287	6	78	33	1	1	2	0	6	17	1.27223	18
N003	27	3	0.224462	6	78	33	1	1	2	0	6	17	1.27223	19
N003	28	3	0.418126	6	78	33	1	1	2	0	6	17	1.27223	20
N003	29	3	0.212742	6	78	33	1	1	2	0	6	17	1.27223	21
N003	30	4	0.581469	6	78	33	1	2	2	0	6	17	1.27223	8
N003	31	4	0.48461	6	78	33	1	2	2	0	6	17	1.27223	9
N003	32	4	0.622825	6	78	33	1	1	2	0	6	17	1.27223	22
N003	33	3	0.999794	6	78	33	1	1	2	0	6	17	1.27223	23
N003	34	3	0.279483	6	78	33	1	1	2	0	6	17	1.27223	24
N003	35	3	0.0270549	6	78	33	1	1	2	0	6	17	1.27223	25
N003	36	4	0.0797237	6	78	33	1	2	2	0	6	17	1.27223	10
N003	37	4	0.0163911	6	78	33	1	1	2	0	6	17	1.27223	26
N003	38	4	0.290353	6	78	33	1	2	2	0	6	17	1.27223	11
N003	39	4	0.0750235	6	78	33	1	1	2	0	6	17	1.27223	27
N003	40	3	0.282335	6	78	33	1	1	2	0	6	17	1.27223	28
N004	2	3	2.01007	8	74	5	1	1	1	2	4	10	0.99546	1
N004	3	2	1.27596	8	74	5	1	1	1	2	4	10	0.99546	2
N004	4	2	0.929876	8	74	5	1	1	1	2	4	10	0.99546	3
N004	5	3	0.136615	8	74	5	1	2	1	2	4	10	0.99546	1
N004	6	2	0.856993	8	74	5	1	1	1	2	4	10	0.99546	4
N004	7	2	0.177074	8	74	5	1	2	1	2	4	10	0.99546	2
N004	8	2	0.241311	8	74	5	1	1	1	2	4	10	0.99546	5
N004	9	1	0.424428	8	74	5	1	2	1	2	4	10	0.99546	3
N004	10	3	0.467536	8	74	5	1	2	1	2	4	10	0.99546	4
N004	11	2	0.214428	8	74	5	1	1	1	2	4	10	0.99546	6
N004	12	2	0.361891	8	74	5	1	2	1	2	4	10	0.99546	5
N004	13	4	1.247	8	74	5	1	2	1	2	4	10	0.99546	6
N004	14	3	0.507616	8	74	5	1	1	1	2	4	10	0.99546	7
N004	15	2	0.552006	8	74	5	1	1	1	2	4	10	0.99546	8
N004	16	1	0.72388	8	74	5	1	1	1	2	4	10	0.99546	9
N004	17	1	0.438522	8	74	5	1	1	1	2	4	10	0.99546	10
N004	18	1	1.79695	8	74	5	1	2	1	2	4	10	0.99546	7
N004	19	1	0.342955	8	74	5	1	2	1	2	4	10	0.99546	8
N004	20	2	0.256098	8	74	5	1	2	1	2	4	10	0.99546	9
N004	21	2	0.146785	8	74	5	1	1	1	2	4	10	0.99546	11
N004	22	2	0.56049	8	74	5	1	1	1	2	4	10	0.99546	12
N004	23	2	1.4755	8	74	5	1	2	1	2	4	10	0.99546	10
N004	24	2	1.362	8	74	5	1	2	1	2	4	10	0.99546	11
N004	25	1	0.0944732	8	74	5	1	1	1	2	4	10	0.99546	13
N004	26	2	0.736676	8	74	5	1	2	1	2	4	10	0.99546	12
N004	27	2	0.493822	8	74	5	1	1	1	2	4	10	0.99546	14
N004	28	2	1.73547	8	74	5	1	1	1	2	4	10	0.99546	15
N004	29	2	0.192628	8	74	5	1	1	1	2	4	10	0.99546	16
N004	30	2	0.123423	8	74	5	1	2	1	2	4	10	0.99546	13
N004	31	1	3.55046	8	74	5	1	1	1	2	4	10	0.99546	17
N004	32	1	0.765412	8	74	5	1	2	1	2	4	10	0.99546	14
N004	33	1	0.535722	8	74	5	1	2	1	2	4	10	0.99546	15
N004	34	1	0.270129	8	74	5	1	1	1	2	4	10	0.99546	18
N004	35	1	2.16667	8	74	5	1	1	1	2	4	10	0.99546	19
N004	36	1	0.0236375	8	74	5	1	1	1	2	4	10	0.99546	20
N004	37	1	0.135699	8	74	5	1	2	1	2	4	10	0.99546	16
N004	38	4	2.28607	8	74	5	1	2	1	2	4	10	0.99546	17
N004	39	4	0.230965	8	74	5	1	1	1	2	4	10	0.99546	21
N004	40	3	0.98148	8	74	5	1	1	1	2	4	10	0.99546	22
N005	2	1	0.013983	6	65	9	2	1	2	0	6	5	0.372724	1
N005	3	1	0.0123032	6	65	9	2	1	2	0	6	5	0.372724	2
N005	4	1	0.0148741	6	65	9	2	2	2	0	6	5	0.372724	1
N005	5	1	0.0218163	6	65	9	2	2	2	0	6	5	0.372724	2
N005	6	1	0.00992341	6	65	9	2	2	2	0	6	5	0.372724	3
N005	7	1	0.0101365	6	65	9	2	2	2	0	6	5	0.372724	4
N005	8	1	0.00623339	6	65	9	2	2	2	0	6	5	0.372724	5
N005	9	1	0.00797765	6	65	9	2	2	2	0	6	5	0.372724	6
N005	10	1	0.0116924	6	65	9	2	1	2	0	6	5	0.372724	3
N005	11	1	0.0132904	6	65	9	2	2	2	0	6	5	0.372724	7
N005	12	1	0.00890197	6	65	9	2	2	2	0	6	5	0.372724	8
N005	13	1	0.0144308	6	65	9	2	2	2	0	6	5	0.372724	9
N005	14	1	0.00725726	6	65	9	2	2	2	0	6	5	0.372724	10
N005	15	1	0.0120197	6	65	9	2	2	2	0	6	5	0.372724	11
N005	16	1	0.0241163	6	65	9	2	2	2	0	6	5	0.372724	12
N005	17	1	0.0357305	6	65	9	2	1	2	0	6	5	0.372724	4
N005	18	1	0.0198816	6	65	9	2	1	2	0	6	5	0.372724	5
N005	19	1	0.00702263	6	65	9	2	2	2	0	6	5	0.372724	13
N005	20	1	0.011774	6	65	9	2	2	2	0	6	5	0.372724	14
N005	21	1	0.00708628	6	65	9	2	1	2	0	6	5	0.372724	6
N005	22	1	0.00345117	6	65	9	2	2	2	0	6	5	0.372724	15
N005	23	1	0.000828159	6	65	9	2	2	2	0	6	5	0.372724	16
N005	24	1	0.00603993	6	65	9	2	2	2	0	6	5	0.372724	17
N005	25	1	0.00892343	6	65	9	2	2	2	0	6	5	0.372724	18
N005	26	1	0.0107771	6	65	9	2	1	2	0	6	5	0.372724	7
N005	27	1	0.00635001	6	65	9	2	2	2	0	6	5	0.372724	19
N005	28	1	0.0030831	6	65	9	2	2	2	0	6	5	0.372724	20
N005	29	1	0.00376583	6	65	9	2	1	2	0	6	5	0.372724	8
N005	30	1	0.00729931	6	65	9	2	2	2	0	6	5	0.372724	21
N005	31	1	0.00406399	6	65	9	2	1	2	0	6	5	0.372724	9
N005	32	1	0.00864183	6	65	9	2	2	2	0	6	5	0.372724	22
N005	33	3	0.0105637	6	65	9	2	2	2	0	6	5	0.372724	23
N005	34	3	0.044596	6	65	9	2	2	2	0	6	5	0.372724	24
N005	35	4	0.011192	6	65	9	2	2	2	0	6	5	0.372724	25
N005	36	4	0.0129486	6	65	9	2	1	2	0	6	5	0.372724	10
N005	37	1	0.0174508	6	65	9	2	2	2	0	6	5	0.372724	26
N005	38	1	0.00367314	6	65	9	2	1	2	0	6	5	0.372724	11
N005	39	1	0.0151683	6	65	9	2	2	2	0	6	5	0.372724	27
N005	40	1	0.0114183	6	65	9	2	2	2	0	6	5	0.372724	28
N006	2	4	2.46798	7	60	11	2	2	1	1	9	6	0.02676	1
N006	3	2	0.760869	7	60	11	2	1	1	1	9	6	0.02676	1
N006	4	1	2.66116	7	60	11	2	1	1	1	9	6	0.02676	2
N006	5	1	0.951547	7	60	11	2	1	1	1	9	6	0.02676	3
N006	6	1	0.404015	7	60	11	2	1	1	1	9	6	0.02676	4
N006	7	1	1.29877	7	60	11	2	2	1	1	9	6	0.02676	2
N006	8	2	0.670913	7	60	11	2	2	1	1	9	6	0.02676	3
N006	9	4	0.451642	7	60	11	2	2	1	1	9	6	0.02676	4
N006	10	1	0.330859	7	60	11	2	1	1	1	9	6	0.02676	5
N006	11	1	1.24061	7	60	11	2	2	1	1	9	6	0.02676	5
N006	12	1	0.37592	7	60	11	2	1	1	1	9	6	0.02676	6
N006	13	1	0.367373	7	60	11	2	2	1	1	9	6	0.02676	6
N006	14	1	0.712384	7	60	11	2	1	1	1	9	6	0.02676	7
N006	15	1	0.675936	7	60	11	2	1	1	1	9	6	0.02676	8
N006	16	1	0.289717	7	60	11	2	2	1	1	9	6	0.02676	7
N006	17	4	0.698089	7	60	11	2	1	1	1	9	6	0.02676	9
N006	18	1	0.368276	7	60	11	2	1	1	1	9	6	0.02676	10
N006	19	1	0.463677	7	60	11	2	2	1	1	9	6	0.02676	8
N006	20	1	0.680611	7	60	11	2	2	1	1	9	6	0.02676	9
N006	21	1	0.928408	7	60	11	2	2	1	1	9	6	0.02676	10
N006	22	4	0.370421	7	60	11	2	2	1	1	9	6	0.02676	11
N006	23	1	0.0119746	7	60	11	2	1	1	1	9	6	0.02676	11
N006	24	1	0	7	60	11	2	2	1	1	9	6	0.02676	12
N006	25	1	0.989857	7	60	11	2	2	1	1	9	6	0.02676	13
N006	26	1	0.285858	7	60	11	2	2	1	1	9	6	0.02676	14
N006	27	1	0.978051	7	60	11	2	1	1	1	9	6	0.02676	12
N006	28	1	0.296247	7	60	11	2	2	1	1	9	6	0.02676	15
N006	29	3	0.810208	7	60	11	2	2	1	1	9	6	0.02676	16
N006	30	1	0.0571112	7	60	11	2	2	1	1	9	6	0.02676	17
N006	31	1	0.272997	7	60	11	2	2	1	1	9	6	0.02676	18
N006	32	4	0.340347	7	60	11	2	2	1	1	9	6	0.02676	19
N006	33	4	0.291504	7	60	11	2	1	1	1	9	6	0.02676	13
N006	34	1	0.367096	7	60	11	2	2	1	1	9	6	0.02676	20
N006	35	1	0.225663	7	60	11	2	1	1	1	9	6	0.02676	14
N006	36	1	0.264804	7	60	11	2	1	1	1	9	6	0.02676	15
N006	37	1	0.034377	7	60	11	2	1	1	1	9	6	0.02676	16
N006	38	1	0.363627	7	60	11	2	1	1	1	9	6	0.02676	17
N006	39	1	0.513437	7	60	11	2	2	1	1	9	6	0.02676	21
N006	40	1	0.146496	7	60	11	2	2	1	1	9	6	0.02676	22
N007	2	4	0	6	43	3	1	1	1	0	4	3	-1.14952	1
N007	3	4	0.32529	6	43	3	1	1	1	0	4	3	-1.14952	2
N007	4	4	0.052589	6	43	3	1	1	1	0	4	3	-1.14952	3
N007	5	4	0.160415	6	43	3	1	1	1	0	4	3	-1.14952	4
N007	6	4	0.0673299	6	43	3	1	1	1	0	4	3	-1.14952	5
N007	7	4	0.0416133	6	43	3	1	1	1	0	4	3	-1.14952	6
N007	8	4	0.0569878	6	43	3	1	1	1	0	4	3	-1.14952	7
N007	9	4	0.0688585	6	43	3	1	1	1	0	4	3	-1.14952	8
N007	10	4	0.120759	6	43	3	1	1	1	0	4	3	-1.14952	9
N007	11	4	0.240475	6	43	3	1	1	1	0	4	3	-1.14952	10
N007	12	4	4.46357	6	43	3	1	2	1	0	4	3	-1.14952	1
N007	13	1	0.0590226	6	43	3	1	2	1	0	4	3	-1.14952	2
N007	14	4	0.0155182	6	43	3	1	2	1	0	4	3	-1.14952	3
N007	15	1	0.0965817	6	43	3	1	1	1	0	4	3	-1.14952	11
N007	16	4	0.0118952	6	43	3	1	2	1	0	4	3	-1.14952	4
N007	17	4	0.149052	6	43	3	1	1	1	0	4	3	-1.14952	12
N007	18	1	0.133948	6	43	3	1	1	1	0	4	3	-1.14952	13
N007	19	4	0.0497927	6	43	3	1	2	1	0	4	3	-1.14952	5
N007	20	4	0.321067	6	43	3	1	1	1	0	4	3	-1.14952	14
N007	21	4	5.37294	6	43	3	1	1	1	0	4	3	-1.14952	15
N007	22	4	0.130903	6	43	3	1	1	1	0	4	3	-1.14952	16
N007	23	4	0.166214	6	43	3	1	1	1	0	4	3	-1.14952	17
N007	24	4	0	6	43	3	1	1	1	0	4	3	-1.14952	18
N007	25	4	0	6	43	3	1	1	1	0	4	3	-1.14952	19
N007	26	4	0.0238536	6	43	3	1	1	1	0	4	3	-1.14952	20
N007	27	4	0.0298428	6	43	3	1	1	1	0	4	3	-1.14952	21
N007	28	4	0.17959	6	43	3	1	2	1	0	4	3	-1.14952	6
N007	29	4	1.16461	6	43	3	1	1	1	0	4	3	-1.14952	22
N007	30	4	0	6	43	3	1	1	1	0	4	3	-1.14952	23
N007	31	4	0.00814576	6	43	3	1	1	1	0	4	3	-1.14952	24
N007	32	4	0	6	43	3	1	1	1	0	4	3	-1.14952	25
N007	33	4	0.139194	6	43	3	1	1	1	0	4	3	-1.14952	26
N007	34			6	43	3	1	1	1	0	4	3	-1.14952	27
N007	35	3	0.923169	6	43	3	1	1	1	0	4	3	-1.14952	28
N007	36	4	1.11337	6	43	3	1	2	1	0	4	3	-1.14952	7
N007	37	4	0.464259	6	43	3	1	1	1	0	4	3	-1.14952	29
N007	38	4	0	6	43	3	1	1	1	0	4	3	-1.14952	30
N007	39	1	9.1075	6	43	3	1	2	1	0	4	3	-1.14952	8
N007	40	4	0.148964	6	43	3	1	2	1	0	4	3	-1.14952	9
N008	2	1	0.249174	1	44	3	1	2	2	0	3	10	-1.08033	1
N008	3	1	0.486923	1	44	3	1	2	2	0	3	10	-1.08033	2
N008	4	4	0.308086	1	44	3	1	2	2	0	3	10	-1.08033	3
N008	5	1	0.334253	1	44	3	1	2	2	0	3	10	-1.08033	4
N008	6	1	0.439986	1	44	3	1	2	2	0	3	10	-1.08033	5
N008	7	1	0.538822	1	44	3	1	1	2	0	3	10	-1.08033	1
N008	8	1	0.326653	1	44	3	1	2	2	0	3	10	-1.08033	6
N008	9	1	0.563645	1	44	3	1	2	2	0	3	10	-1.08033	7
N008	10	1	0.396912	1	44	3	1	1	2	0	3	10	-1.08033	2
N008	11	1	0.3462	1	44	3	1	1	2	0	3	10	-1.08033	3
N008	12	1	0.273616	1	44	3	1	2	2	0	3	10	-1.08033	8
N008	13	1	0.0476889	1	44	3	1	1	2	0	3	10	-1.08033	4
N008	14	1	0.364767	1	44	3	1	2	2	0	3	10	-1.08033	9
N008	15	1	0.354874	1	44	3	1	2	2	0	3	10	-1.08033	10
N008	16	1	0.212491	1	44	3	1	2	2	0	3	10	-1.08033	11
N008	17	1	0.260254	1	44	3	1	2	2	0	3	10	-1.08033	12
N008	18	1	0.237954	1	44	3	1	1	2	0	3	10	-1.08033	5
N008	19	1	0.490799	1	44	3	1	1	2	0	3	10	-1.08033	6
N008	20	1	0.219465	1	44	3	1	2	2	0	3	10	-1.08033	13
N008	21	1	0.39364	1	44	3	1	2	2	0	3	10	-1.08033	14
N008	22	1	0.254121	1	44	3	1	2	2	0	3	10	-1.08033	15
N008	23	1	0.289014	1	44	3	1	2	2	0	3	10	-1.08033	16
N008	24	1	0.507914	1	44	3	1	2	2	0	3	10	-1.08033	17
N008	25	1	0.240031	1	44	3	1	2	2	0	3	10	-1.08033	18
N008	26	1	0.4502	1	44	3	1	2	2	0	3	10	-1.08033	19
N008	27	1	0.283816	1	44	3	1	2	2	0	3	10	-1.08033	20
N008	28	1	0.39547	1	44	3	1	2	2	0	3	10	-1.08033	21
N008	29	1	0.340081	1	44	3	1	2	2	0	3	10	-1.08033	22
N008	30	1	0.370447	1	44	3	1	2	2	0	3	10	-1.08033	23
N008	31	1	0.272046	1	44	3	1	2	2	0	3	10	-1.08033	24
N008	32	1	0.33639	1	44	3	1	1	2	0	3	10	-1.08033	7
N008	33	1	0.190904	1	44	3	1	2	2	0	3	10	-1.08033	25
N008	34	1	0.51071	1	44	3	1	2	2	0	3	10	-1.08033	26
N008	35	1	0.174023	1	44	3	1	2	2	0	3	10	-1.08033	27
N008	36	1	0.398127	1	44	3	1	1	2	0	3	10	-1.08033	8
N008	37	1	0.408974	1	44	3	1	1	2	0	3	10	-1.08033	9
N008	38	1	0.159581	1	44	3	1	2	2	0	3	10	-1.08033	28
N008	39	4	0.449388	1	44	3	1	2	2	0	3	10	-1.08033	29
N008	40	1	0.390575	1	44	3	1	1	2	0	3	10	-1.08033	10
N009	2	1	3.10904	8		17	2	2	2	2	6	10		1
N009	3	2	2.78217	8		17	2	1	2	2	6	10		1
N009	4	1	1.07923	8		17	2	2	2	2	6	10		2
N009	5	1	0.652506	8		17	2	1	2	2	6	10		2
N009	6	2	0	8		17	2	1	2	2	6	10		3
N009	7	3	1.50703	8		17	2	2	2	2	6	10		3
N009	8	2	0.619321	8		17	2	2	2	2	6	10		4
N009	9	1	0.242215	8		17	2	1	2	2	6	10		4
N009	10	2	0.410327	8		17	2	1	2	2	6	10		5
N009	11	1	0.29688	8		17	2	2	2	2	6	10		5
N009	12	2	0.021054	8		17	2	1	2	2	6	10		6
N009	13	3	0.0587361	8		17	2	2	2	2	6	10		6
N009	14	2	0.213494	8		17	2	2	2	2	6	10		7
N009	15	1	0.495837	8		17	2	1	2	2	6	10		7
N009	16	1	0	8		17	2	1	2	2	6	10		8
N009	17	1	0.775804	8		17	2	1	2	2	6	10		9
N009	18	2	0	8		17	2	1	2	2	6	10		10
N009	19	1	0.0314118	8		17	2	2	2	2	6	10		8
N009	20	2	2.78788	8		17	2	1	2	2	6	10		11
N009	21	1	0.553413	8		17	2	2	2	2	6	10		9
N009	22	2	0.0214178	8		17	2	1	2	2	6	10		12
N009	23	1	0.000615487	8		17	2	2	2	2	6	10		10
N009	24	1	0.0376469	8		17	2	1	2	2	6	10		13
N009	25	2	0.0184022	8		17	2	1	2	2	6	10		14
N009	26	3	0.543075	8		17	2	2	2	2	6	10		11
N009	27	4	0.580405	8		17	2	2	2	2	6	10		12
N009	28	3	0	8		17	2	2	2	2	6	10		13
N009	29	2	0.101847	8		17	2	1	2	2	6	10		15
N009	30	1	0.237005	8		17	2	1	2	2	6	10		16
N009	31	2	0.0921003	8		17	2	1	2	2	6	10		17
N009	32	1	1.29153	8		17	2	2	2	2	6	10		14
N009	33	2	0.10097	8		17	2	1	2	2	6	10		18
N009	34	3	0.0215272	8		17	2	2	2	2	6	10		15
N009	35	4	0	8		17	2	2	2	2	6	10		16
N009	36	3	0.0350825	8		17	2	2	2	2	6	10		17
N009	37	4	0.0934024	8		17	2	1	2	2	6	10		19
N009	38	3	0.11665	8		17	2	2	2	2	6	10		18
N009	39	2	0	8		17	2	1	2	2	6	10		20
N009	40	2	0.032214	8		17	2	1	2	2	6	10		21
N010	2	2	2.04998	11	73	13	2	2	1	1	16	3	0.926267	1
N010	3	1	2.38323	11	73	13	2	1	1	1	16	3	0.926267	1
N010	4	1	1.2271	11	73	13	2	2	1	1	16	3	0.926267	2
N010	5	2	0.299736	11	73	13	2	1	1	1	16	3	0.926267	2
N010	6	1	1.5613	11	73	13	2	2	1	1	16	3	0.926267	3
N010	7	2	0.144154	11	73	13	2	2	1	1	16	3	0.926267	4
N010	8	1	1.13148	11	73	13	2	1	1	1	16	3	0.926267	3
N010	9	1	0.846185	11	73	13	2	2	1	1	16	3	0.926267	5
N010	10	2	0.152868	11	73	13	2	2	1	1	16	3	0.926267	6
N010	11	4	2.52423	11	73	13	2	1	1	1	16	3	0.926267	4
N010	12	1	1.43024	11	73	13	2	2	1	1	16	3	0.926267	7
N010	13	3	0.258326	11	73	13	2	2	1	1	16	3	0.926267	8
N010	14	1	0.21812	11	73	13	2	1	1	1	16	3	0.926267	5
N010	15	4	2.47585	11	73	13	2	2	1	1	16	3	0.926267	9
N010	16	1	0.314839	11	73	13	2	2	1	1	16	3	0.926267	10
N010	17	1	0.203975	11	73	13	2	2	1	1	16	3	0.926267	11
N010	18	1	0.199068	11	73	13	2	1	1	1	16	3	0.926267	6
N010	19	1	0.314332	11	73	13	2	1	1	1	16	3	0.926267	7
N010	20	2	0.183001	11	73	13	2	1	1	1	16	3	0.926267	8
N010	21	1	0.191099	11	73	13	2	2	1	1	16	3	0.926267	12
N010	22	3	0.214538	11	73	13	2	2	1	1	16	3	0.926267	13
N010	23	1	0.131737	11	73	13	2	2	1	1	16	3	0.926267	14
N010	24	1	0.179625	11	73	13	2	2	1	1	16	3	0.926267	15
N010	25	1	0.0990372	11	73	13	2	1	1	1	16	3	0.926267	9
N010	26	4	0.544619	11	73	13	2	1	1	1	16	3	0.926267	10
N010	27	1	0.159453	11	73	13	2	2	1	1	16	3	0.926267	16
N010	28	1	0.151752	11	73	13	2	2	1	1	16	3	0.926267	17
N010	29	1	0.0294335	11	73	13	2	1	1	1	16	3	0.926267	11
N010	30	1	0.141238	11	73	13	2	1	1	1	16	3	0.926267	12
N010	31	2	0.115179	11	73	13	2	2	1	1	16	3	0.926267	18
N010	32	1	0.0668433	11	73	13	2	2	1	1	16	3	0.926267	19
N010	33	1	0.0844151	11	73	13	2	2	1	1	16	3	0.926267	20
N010	34	1	0.0887365	11	73	13	2	2	1	1	16	3	0.926267	21
N010	35	1	0.0831755	11	73	13	2	2	1	1	16	3	0.926267	22
N010	36	1	0.0558658	11	73	13	2	1	1	1	16	3	0.926267	13
N010	37	4	0.0767253	11	73	13	2	2	1	1	16	3	0.926267	23
N010	38	1	0.0781569	11	73	13	2	2	1	1	16	3	0.926267	24
N010	39	1	0.0210569	11	73	13	2	2	1	1	16	3	0.926267	25
N010	40	4	0.134192	11	73	13	2	2	1	1	16	3	0.926267	26
N011	2	2	1.45256	5	47	18	1	2	2	0	9	6	-0.872747	1
N011	3	3	0.229975	5	47	18	1	1	2	0	9	6	-0.872747	1
N011	4	3	0.429939	5	47	18	1	2	2	0	9	6	-0.872747	2
N011	5	3	0.230826	5	47	18	1	2	2	0	9	6	-0.872747	3
N011	6	2	0.511609	5	47	18	1	1	2	0	9	6	-0.872747	2
N011	7	1	1.25366	5	47	18	1	1	2	0	9	6	-0.872747	3
N011	8	1	0.161205	5	47	18	1	1	2	0	9	6	-0.872747	4
N011	9	1	1.00558	5	47	18	1	1	2	0	9	6	-0.872747	5
N011	10	3	0.607056	5	47	18	1	2	2	0	9	6	-0.872747	4
N011	11	1	0.470218	5	47	18	1	2	2	0	9	6	-0.872747	5
N011	12	1	0.0932554	5	47	18	1	1	2	0	9	6	-0.872747	6
N011	13	1	0.0958532	5	47	18	1	1	2	0	9	6	-0.872747	7
N011	14	1	0.19294	5	47	18	1	2	2	0	9	6	-0.872747	6
N011	15	1	0.282656	5	47	18	1	2	2	0	9	6	-0.872747	7
N011	16	3	0.204535	5	47	18	1	2	2	0	9	6	-0.872747	8
N011	17	4	0.529606	5	47	18	1	2	2	0	9	6	-0.872747	9
N011	18	2	0.269497	5	47	18	1	1	2	0	9	6	-0.872747	8
N011	19	2	0.0829482	5	47	18	1	2	2	0	9	6	-0.872747	10
N011	20	4	0.206127	5	47	18	1	2	2	0	9	6	-0.872747	11
N011	21	2	0.0146158	5	47	18	1	2	2	0	9	6	-0.872747	12
N011	22	2	0.292432	5	47	18	1	1	2	0	9	6	-0.872747	9
N011	23	3	0.117249	5	47	18	1	2	2	0	9	6	-0.872747	13
N011	24	3	0.21049	5	47	18	1	2	2	0	9	6	-0.872747	14
N011	25	4	0.030154	5	47	18	1	2	2	0	9	6	-0.872747	15
N011	26	1	0.126689	5	47	18	1	1	2	0	9	6	-0.872747	10
N011	27	2	0.100975	5	47	18	1	1	2	0	9	6	-0.872747	11
N011	28	3	0.167034	5	47	18	1	2	2	0	9	6	-0.872747	16
N011	29	1	0.213676	5	47	18	1	1	2	0	9	6	-0.872747	12
N011	30	1	0.333796	5	47	18	1	1	2	0	9	6	-0.872747	13
N011	31	1	0.032762	5	47	18	1	2	2	0	9	6	-0.872747	17
N011	32	1	0.178558	5	47	18	1	1	2	0	9	6	-0.872747	14
N011	33	3	0.0384053	5	47	18	1	1	2	0	9	6	-0.872747	15
N011	34	4	0.554791	5	47	18	1	2	2	0	9	6	-0.872747	18
N011	35	4	0.0912775	5	47	18	1	1	2	0	9	6	-0.872747	16
N011	36	3	0.123798	5	47	18	1	2	2	0	9	6	-0.872747	19
N011	37	3	0.471632	5	47	18	1	1	2	0	9	6	-0.872747	17
N011	38	4	0.00119163	5	47	18	1	1	2	0	9	6	-0.872747	18
N011	39	1	0.572098	5	47	18	1	1	2	0	9	6	-0.872747	19
N011	40	1	0.0549415	5	47	18	1	2	2	0	9	6	-0.872747	20
N012	2	2	1.12556	10	71	27	1	1	2	4	8	14	0.787881	1
N012	3	3	0.117962	10	71	27	1	2	2	4	8	14	0.787881	1
N012	4	2	1.52604	10	71	27	1	1	2	4	8	14	0.787881	2
N012	5	3	0.551839	10	71	27	1	2	2	4	8	14	0.787881	2
N012	6	2	2.1806	10	71	27	1	1	2	4	8	14	0.787881	3
N012	7	3	0.312804	10	71	27	1	2	2	4	8	14	0.787881	3
N012	8	2	0.867107	10	71	27	1	1	2	4	8	14	0.787881	4
N012	9	1	1.23543	10	71	27	1	1	2	4	8	14	0.787881	5
N012	10	2	0.461476	10	71	27	1	2	2	4	8	14	0.787881	4
N012	11	2	0.393838	10	71	27	1	2	2	4	8	14	0.787881	5
N012	12	1	0.33719	10	71	27	1	1	2	4	8	14	0.787881	6
N012	13	1	0.765663	10	71	27	1	1	2	4	8	14	0.787881	7
N012	14	1	0.460093	10	71	27	1	2	2	4	8	14	0.787881	6
N012	15	2	0.332993	10	71	27	1	2	2	4	8	14	0.787881	7
N012	16	1	0.0743779	10	71	27	1	1	2	4	8	14	0.787881	8
N012	17	1	0.362546	10	71	27	1	1	2	4	8	14	0.787881	9
N012	18	1	0.28031	10	71	27	1	2	2	4	8	14	0.787881	8
N012	19	1	0.0982517	10	71	27	1	1	2	4	8	14	0.787881	10
N012	20	1	0.675771	10	71	27	1	2	2	4	8	14	0.787881	9
N012	21	1	0.53134	10	71	27	1	2	2	4	8	14	0.787881	10
N012	22	1	0.124537	10	71	27	1	2	2	4	8	14	0.787881	11
N012	23	1	0.040578	10	71	27	1	1	2	4	8	14	0.787881	11
N012	24	1	0.0381609	10	71	27	1	2	2	4	8	14	0.787881	12
N012	25	1	0.0842947	10	71	27	1	1	2	4	8	14	0.787881	12
N012	26	1	0.169174	10	71	27	1	2	2	4	8	14	0.787881	13
N012	27	1	0	10	71	27	1	1	2	4	8	14	0.787881	13
N012	28	1	0.242568	10	71	27	1	1	2	4	8	14	0.787881	14
N012	29	1	0.0504626	10	71	27	1	2	2	4	8	14	0.787881	14
N012	30	1	0.477679	10	71	27	1	2	2	4	8	14	0.787881	15
N012	31	1	0.0375718	10	71	27	1	1	2	4	8	14	0.787881	15
N012	32	1	0.0718638	10	71	27	1	2	2	4	8	14	0.787881	16
N012	33	1	0.105077	10	71	27	1	1	2	4	8	14	0.787881	16
N012	34	1	0.0223508	10	71	27	1	2	2	4	8	14	0.787881	17
N012	35	1	0	10	71	27	1	1	2	4	8	14	0.787881	17
N012	36	1	0.00719215	10	71	27	1	2	2	4	8	14	0.787881	18
N012	37	1	0.0908302	10	71	27	1	2	2	4	8	14	0.787881	19
N012	38	1	0.127127	10	71	27	1	2	2	4	8	14	0.787881	20
N012	39	1	0.315327	10	71	27	1	2	2	4	8	14	0.787881	21
N012	40	1	0.0558527	10	71	27	1	2	2	4	8	14	0.787881	22
N013	2	2	0.0133127	10	68	9	2	2	2	0	14	12	0.580303	1
N013	3	1	0.0148377	10	68	9	2	2	2	0	14	12	0.580303	2
N013	4	1	0.0121048	10	68	9	2	2	2	0	14	12	0.580303	3
N013	5	1	0.0102441	10	68	9	2	2	2	0	14	12	0.580303	4
N013	6	1	0.00908821	10	68	9	2	1	2	0	14	12	0.580303	1
N013	7	1	0.0028265	10	68	9	2	2	2	0	14	12	0.580303	5
N013	8	1	0.0132446	10	68	9	2	1	2	0	14	12	0.580303	2
N013	9	1	0	10	68	9	2	2	2	0	14	12	0.580303	6
N013	10	1	0.00530413	10	68	9	2	2	2	0	14	12	0.580303	7
N013	11	1	0.00363509	10	68	9	2	2	2	0	14	12	0.580303	8
N013	12	1	0.0108842	10	68	9	2	2	2	0	14	12	0.580303	9
N013	13	1	0.00942209	10	68	9	2	2	2	0	14	12	0.580303	10
N013	14	1	0.013388	10	68	9	2	2	2	0	14	12	0.580303	11
N013	15	1	0.0105556	10	68	9	2	2	2	0	14	12	0.580303	12
N013	16	1	0.00913362	10	68	9	2	2	2	0	14	12	0.580303	13
N013	17	1	0.00770471	10	68	9	2	1	2	0	14	12	0.580303	3
N013	18	1	0.00487555	10	68	9	2	1	2	0	14	12	0.580303	4
N013	19	1	0.00537869	10	68	9	2	2	2	0	14	12	0.580303	14
N013	20	1	0.00639945	10	68	9	2	1	2	0	14	12	0.580303	5
N013	21	1	0.00545709	10	68	9	2	2	2	0	14	12	0.580303	15
N013	22	1	0.00511305	10	68	9	2	2	2	0	14	12	0.580303	16
N013	23	1	0.00218309	10	68	9	2	2	2	0	14	12	0.580303	17
N013	24	1	0.000938769	10	68	9	2	1	2	0	14	12	0.580303	6
N013	25	1	0.00592276	10	68	9	2	1	2	0	14	12	0.580303	7
N013	26	1	0.00078314	10	68	9	2	1	2	0	14	12	0.580303	8
N013	27	1	0.00703858	10	68	9	2	2	2	0	14	12	0.580303	18
N013	28	1	0.0105621	10	68	9	2	2	2	0	14	12	0.580303	19
N013	29	1	0.00385207	10	68	9	2	2	2	0	14	12	0.580303	20
N013	30	1	0.00471459	10	68	9	2	2	2	0	14	12	0.580303	21
N013	31	1	0.00554848	10	68	9	2	1	2	0	14	12	0.580303	9
N013	32	1	0.0024724	10	68	9	2	2	2	0	14	12	0.580303	22
N013	33	1	0.00516662	10	68	9	2	2	2	0	14	12	0.580303	23
N013	34	1	0.00841561	10	68	9	2	2	2	0	14	12	0.580303	24
N013	35	1	0.00616388	10	68	9	2	2	2	0	14	12	0.580303	25
N013	36	1	0.00750172	10	68	9	2	2	2	0	14	12	0.580303	26
N013	37	1	0.00189982	10	68	9	2	2	2	0	14	12	0.580303	27
N013	38	1	0.0153922	10	68	9	2	2	2	0	14	12	0.580303	28
N013	39	1	0.0139468	10	68	9	2	2	2	0	14	12	0.580303	29
N013	40	1	0.0104745	10	68	9	2	1	2	0	14	12	0.580303	10
N014	2	1	0.0742407	6	39	29	2	2	2	0	8	11	-1.42629	1
N014	3	1	0.241788	6	39	29	2	1	2	0	8	11	-1.42629	1
N014	4	1	1.00849	6	39	29	2	2	2	0	8	11	-1.42629	2
N014	5	1	0.151494	6	39	29	2	2	2	0	8	11	-1.42629	3
N014	6	2	2.32875	6	39	29	2	2	2	0	8	11	-1.42629	4
N014	7	2	1.00986	6	39	29	2	1	2	0	8	11	-1.42629	2
N014	8	1	0.228926	6	39	29	2	2	2	0	8	11	-1.42629	5
N014	9	1	0.134154	6	39	29	2	2	2	0	8	11	-1.42629	6
N014	10	1	0.654796	6	39	29	2	2	2	0	8	11	-1.42629	7
N014	11	1	0.808195	6	39	29	2	1	2	0	8	11	-1.42629	3
N014	12	1	0.100518	6	39	29	2	2	2	0	8	11	-1.42629	8
N014	13	1	3.10589	6	39	29	2	2	2	0	8	11	-1.42629	9
N014	14	1	0.416701	6	39	29	2	2	2	0	8	11	-1.42629	10
N014	15	1	0.172817	6	39	29	2	2	2	0	8	11	-1.42629	11
N014	16	1	0.349898	6	39	29	2	1	2	0	8	11	-1.42629	4
N014	17	1	0.0857407	6	39	29	2	2	2	0	8	11	-1.42629	12
N014	18	1	0.316773	6	39	29	2	2	2	0	8	11	-1.42629	13
N014	19	1	0.00123175	6	39	29	2	2	2	0	8	11	-1.42629	14
N014	20	1	1.92283	6	39	29	2	2	2	0	8	11	-1.42629	15
N014	21	1	0.241063	6	39	29	2	1	2	0	8	11	-1.42629	5
N014	22	1	0.658817	6	39	29	2	2	2	0	8	11	-1.42629	16
N014	23	1	0.553118	6	39	29	2	1	2	0	8	11	-1.42629	6
N014	24	1	0.989989	6	39	29	2	2	2	0	8	11	-1.42629	17
N014	25	1	1.35075	6	39	29	2	2	2	0	8	11	-1.42629	18
N014	26	1	0.604874	6	39	29	2	2	2	0	8	11	-1.42629	19
N014	27	1	0.187516	6	39	29	2	1	2	0	8	11	-1.42629	7
N014	28	1	0.231639	6	39	29	2	2	2	0	8	11	-1.42629	20
N014	29	3	1.67445	6	39	29	2	2	2	0	8	11	-1.42629	21
N014	30	3	0.339722	6	39	29	2	1	2	0	8	11	-1.42629	8
N014	31	3	1.42081	6	39	29	2	1	2	0	8	11	-1.42629	9
N014	32	3	2.32	6	39	29	2	1	2	0	8	11	-1.42629	10
N014	33	3	1.34634	6	39	29	2	1	2	0	8	11	-1.42629	11
N014	34	3	0.758889	6	39	29	2	1	2	0	8	11	-1.42629	12
N014	35	1	0.348462	6	39	29	2	1	2	0	8	11	-1.42629	13
N014	36	1	0.591914	6	39	29	2	1	2	0	8	11	-1.42629	14
N014	37	1	0.0695695	6	39	29	2	1	2	0	8	11	-1.42629	15
N014	38	1	0.634376	6	39	29	2	2	2	0	8	11	-1.42629	22
N014	39	1	1.23011	6	39	29	2	1	2	0	8	11	-1.42629	16
N014	40	1	0.0800212	6	39	29	2	2	2	0	8	11	-1.42629	23
N016	2	2	0.275509	4	50	15	2	1	2	0	1	7	-0.665169	1
N016	3	3	0.192781	4	50	15	2	2	2	0	1	7	-0.665169	1
N016	4	1	0.52258	4	50	15	2	2	2	0	1	7	-0.665169	2
N016	5	4	0.373955	4	50	15	2	2	2	0	1	7	-0.665169	3
N016	6	4	0.232156	4	50	15	2	1	2	0	1	7	-0.665169	2
N016	7	4	0.387506	4	50	15	2	1	2	0	1	7	-0.665169	3
N016	8	4	0.296097	4	50	15	2	1	2	0	1	7	-0.665169	4
N016	9	4	0.224288	4	50	15	2	1	2	0	1	7	-0.665169	5
N016	10	4	0.453427	4	50	15	2	1	2	0	1	7	-0.665169	6
N016	11	4	0.243629	4	50	15	2	1	2	0	1	7	-0.665169	7
N016	12	4	0.278916	4	50	15	2	1	2	0	1	7	-0.665169	8
N016	13	4	0.212268	4	50	15	2	1	2	0	1	7	-0.665169	9
N016	14	4	0.209759	4	50	15	2	1	2	0	1	7	-0.665169	10
N016	15	4	0.164131	4	50	15	2	1	2	0	1	7	-0.665169	11
N016	16	4	0.327928	4	50	15	2	1	2	0	1	7	-0.665169	12
N016	17	4	0.144452	4	50	15	2	1	2	0	1	7	-0.665169	13
N016	18	4	0.4601	4	50	15	2	1	2	0	1	7	-0.665169	14
N016	19	4	0.0920835	4	50	15	2	1	2	0	1	7	-0.665169	15
N016	20	4	0.288342	4	50	15	2	2	2	0	1	7	-0.665169	4
N016	21	4	0.208268	4	50	15	2	1	2	0	1	7	-0.665169	16
N016	22	4	0.383958	4	50	15	2	1	2	0	1	7	-0.665169	17
N016	23	4	0.603242	4	50	15	2	1	2	0	1	7	-0.665169	18
N016	24	4	0.301695	4	50	15	2	1	2	0	1	7	-0.665169	19
N016	25	4	0.316013	4	50	15	2	1	2	0	1	7	-0.665169	20
N016	26	4	0.241664	4	50	15	2	1	2	0	1	7	-0.665169	21
N016	27	4	0.201738	4	50	15	2	1	2	0	1	7	-0.665169	22
N016	28	4	0.358721	4	50	15	2	1	2	0	1	7	-0.665169	23
N016	29	4	0.436568	4	50	15	2	2	2	0	1	7	-0.665169	5
N016	30	4	0.494123	4	50	15	2	1	2	0	1	7	-0.665169	24
N016	31	4	0.145602	4	50	15	2	1	2	0	1	7	-0.665169	25
N016	32	4	0.216607	4	50	15	2	1	2	0	1	7	-0.665169	26
N016	33	4	0.353559	4	50	15	2	1	2	0	1	7	-0.665169	27
N016	34	4	0.308778	4	50	15	2	2	2	0	1	7	-0.665169	6
N016	35	4	0.119708	4	50	15	2	1	2	0	1	7	-0.665169	28
N016	36	4	0.199188	4	50	15	2	1	2	0	1	7	-0.665169	29
N016	37	4	0.25903	4	50	15	2	1	2	0	1	7	-0.665169	30
N016	38	4	0.196614	4	50	15	2	1	2	0	1	7	-0.665169	31
N016	39	4	0.261534	4	50	15	2	1	2	0	1	7	-0.665169	32
N016	40	4	0.373704	4	50	15	2	1	2	0	1	7	-0.665169	33
N017	2	3	0.220696	1	52	20	1	1	1	0	3	8	-0.526783	1
N017	3	3	0.358881	1	52	20	1	2	1	0	3	8	-0.526783	1
N017	4	3	0.336017	1	52	20	1	2	1	0	3	8	-0.526783	2
N017	5	2	0.338583	1	52	20	1	2	1	0	3	8	-0.526783	3
N017	6	4	0.518508	1	52	20	1	2	1	0	3	8	-0.526783	4
N017	7	4	0.316018	1	52	20	1	1	1	0	3	8	-0.526783	2
N017	8	4	0.340906	1	52	20	1	1	1	0	3	8	-0.526783	3
N017	9	4	0.521117	1	52	20	1	1	1	0	3	8	-0.526783	4
N017	10	4	0.553874	1	52	20	1	1	1	0	3	8	-0.526783	5
N017	11	4	0.198665	1	52	20	1	1	1	0	3	8	-0.526783	6
N017	12	4	0.359365	1	52	20	1	1	1	0	3	8	-0.526783	7
N017	13	4	0.322284	1	52	20	1	1	1	0	3	8	-0.526783	8
N017	14	4	0.621038	1	52	20	1	1	1	0	3	8	-0.526783	9
N017	15	4	0.536458	1	52	20	1	1	1	0	3	8	-0.526783	10
N017	16	4	0.368548	1	52	20	1	2	1	0	3	8	-0.526783	5
N017	17	4	0.125496	1	52	20	1	1	1	0	3	8	-0.526783	11
N017	18	4	0.226218	1	52	20	1	1	1	0	3	8	-0.526783	12
N017	19	4	0.282854	1	52	20	1	1	1	0	3	8	-0.526783	13
N017	20	4	0.264137	1	52	20	1	1	1	0	3	8	-0.526783	14
N017	21	4	0.503704	1	52	20	1	1	1	0	3	8	-0.526783	15
N017	22	4	0.448509	1	52	20	1	1	1	0	3	8	-0.526783	16
N017	23	4	0.263061	1	52	20	1	2	1	0	3	8	-0.526783	6
N017	24	4	0.253136	1	52	20	1	1	1	0	3	8	-0.526783	17
N017	25	4	0.469261	1	52	20	1	1	1	0	3	8	-0.526783	18
N017	26	4	0.497002	1	52	20	1	1	1	0	3	8	-0.526783	19
N017	27	4	0.254796	1	52	20	1	1	1	0	3	8	-0.526783	20
N017	28	4	0.48025	1	52	20	1	1	1	0	3	8	-0.526783	21
N017	29	4	0.400944	1	52	20	1	1	1	0	3	8	-0.526783	22
N017	30	4	0.338217	1	52	20	1	1	1	0	3	8	-0.526783	23
N017	31	4	0.38215	1	52	20	1	1	1	0	3	8	-0.526783	24
N017	32	4	0.262711	1	52	20	1	2	1	0	3	8	-0.526783	7
N017	33	4	0.303489	1	52	20	1	1	1	0	3	8	-0.526783	25
N017	34	4	0.377265	1	52	20	1	1	1	0	3	8	-0.526783	26
N017	35	4	0.366581	1	52	20	1	1	1	0	3	8	-0.526783	27
N017	36	4	0.209075	1	52	20	1	1	1	0	3	8	-0.526783	28
N017	37	4	0.378366	1	52	20	1	1	1	0	3	8	-0.526783	29
N017	38	4	0.445376	1	52	20	1	1	1	0	3	8	-0.526783	30
N017	39	4	0.308553	1	52	20	1	1	1	0	3	8	-0.526783	31
N017	40	4	0.187117	1	52	20	1	1	1	0	3	8	-0.526783	32
N018	2	1		19	88	24	1	2	1	8	10	17	1.96416	1
N018	3	1		19	88	24	1	2	1	8	10	17	1.96416	2
N018	4	1		19	88	24	1	1	1	8	10	17	1.96416	1
N018	5	1		19	88	24	1	1	1	8	10	17	1.96416	2
N018	6	1		19	88	24	1	1	1	8	10	17	1.96416	3
N018	7	2	0.554643	19	88	24	1	1	1	8	10	17	1.96416	4
N018	8	2	2.29672	19	88	24	1	1	1	8	10	17	1.96416	5
N018	9	2	0.324543	19	88	24	1	2	1	8	10	17	1.96416	3
N018	10	1	1.59225	19	88	24	1	2	1	8	10	17	1.96416	4
N018	11	1	0.218973	19	88	24	1	2	1	8	10	17	1.96416	5
N018	12	4	0.116292	19	88	24	1	1	1	8	10	17	1.96416	6
N018	13	2	0.633511	19	88	24	1	1	1	8	10	17	1.96416	7
N018	14	4	0.46491	19	88	24	1	2	1	8	10	17	1.96416	6
N018	15	2	0.186177	19	88	24	1	1	1	8	10	17	1.96416	8
N018	16	2	5.91186	19	88	24	1	1	1	8	10	17	1.96416	9
N018	17	2	0.2052	19	88	24	1	2	1	8	10	17	1.96416	7
N018	18	2	2.60605	19	88	24	1	1	1	8	10	17	1.96416	10
N018	19	1	1.64467	19	88	24	1	1	1	8	10	17	1.96416	11
N018	20	1	0.598399	19	88	24	1	2	1	8	10	17	1.96416	8
N018	21	1	0.911325	19	88	24	1	1	1	8	10	17	1.96416	12
N018	22	1	0.543937	19	88	24	1	2	1	8	10	17	1.96416	9
N018	23	1	1.72314	19	88	24	1	1	1	8	10	17	1.96416	13
N018	24	4	0.222003	19	88	24	1	2	1	8	10	17	1.96416	10
N018	25	2	0.460549	19	88	24	1	1	1	8	10	17	1.96416	14
N018	26	3	0.416045	19	88	24	1	2	1	8	10	17	1.96416	11
N018	27	4	0.174334	19	88	24	1	1	1	8	10	17	1.96416	15
N018	28	4	0.517452	19	88	24	1	1	1	8	10	17	1.96416	16
N018	29	3	0.0266769	19	88	24	1	1	1	8	10	17	1.96416	17
N018	30	4	0.422441	19	88	24	1	1	1	8	10	17	1.96416	18
N018	31	1	2.18475	19	88	24	1	1	1	8	10	17	1.96416	19
N018	32	3	0.912643	19	88	24	1	2	1	8	10	17	1.96416	12
N018	33	4	0.0949559	19	88	24	1	1	1	8	10	17	1.96416	20
N018	34	4	0.100313	19	88	24	1	2	1	8	10	17	1.96416	13
N018	35	4	0.233462	19	88	24	1	1	1	8	10	17	1.96416	21
N018	36	2	1.4113	19	88	24	1	1	1	8	10	17	1.96416	22
N018	37	2	0.508202	19	88	24	1	1	1	8	10	17	1.96416	23
N018	38	2	0.0653956	19	88	24	1	1	1	8	10	17	1.96416	24
N018	39	1	1.75904	19	88	24	1	2	1	8	10	17	1.96416	14
N018	40	1	0.0896379	19	88	24	1	2	1	8	10	17	1.96416	15
N019	2	2	0.518031	10	78	38	1	1	2	3	7	17	1.27223	1
N019	3	3	0.681978	10	78	38	1	1	2	3	7	17	1.27223	2
N019	4	1	0.139083	10	78	38	1	1	2	3	7	17	1.27223	3
N019	5	4	0.149563	10	78	38	1	2	2	3	7	17	1.27223	1
N019	6	2	0.112554	10	78	38	1	1	2	3	7	17	1.27223	4
N019	7	3	0.184517	10	78	38	1	1	2	3	7	17	1.27223	5
N019	8	1	0.158031	10	78	38	1	1	2	3	7	17	1.27223	6
N019	9	1	0.175127	10	78	38	1	1	2	3	7	17	1.27223	7
N019	10	1	0.000557532	10	78	38	1	2	2	3	7	17	1.27223	2
N019	11	2	0.042549	10	78	38	1	2	2	3	7	17	1.27223	3
N019	12	3	0	10	78	38	1	2	2	3	7	17	1.27223	4
N019	13	2	0.0693196	10	78	38	1	1	2	3	7	17	1.27223	8
N019	14	4	0.145951	10	78	38	1	1	2	3	7	17	1.27223	9
N019	15	1	0.0615201	10	78	38	1	1	2	3	7	17	1.27223	10
N019	16	2	0.743417	10	78	38	1	1	2	3	7	17	1.27223	11
N019	17	1	0.150429	10	78	38	1	1	2	3	7	17	1.27223	12
N019	18	2	0.0515359	10	78	38	1	2	2	3	7	17	1.27223	5
N019	19	3	0.210314	10	78	38	1	1	2	3	7	17	1.27223	13
N019	20	4	0.371051	10	78	38	1	1	2	3	7	17	1.27223	14
N019	21	1	0	10	78	38	1	1	2	3	7	17	1.27223	15
N019	22	1	0.0892103	10	78	38	1	2	2	3	7	17	1.27223	6
N019	23	2	0.250355	10	78	38	1	1	2	3	7	17	1.27223	16
N019	24	3	0.144042	10	78	38	1	1	2	3	7	17	1.27223	17
N019	25	1	0.0446794	10	78	38	1	2	2	3	7	17	1.27223	7
N019	26	1	0.018626	10	78	38	1	2	2	3	7	17	1.27223	8
N019	27	2	0.113047	10	78	38	1	1	2	3	7	17	1.27223	18
N019	28	3	0.0135989	10	78	38	1	1	2	3	7	17	1.27223	19
N019	29	4	0	10	78	38	1	1	2	3	7	17	1.27223	20
N019	30	3	0.078402	10	78	38	1	2	2	3	7	17	1.27223	9
N019	31	1	0.143007	10	78	38	1	1	2	3	7	17	1.27223	21
N019	32	2	0.205236	10	78	38	1	2	2	3	7	17	1.27223	10
N019	33	1	0.416117	10	78	38	1	2	2	3	7	17	1.27223	11
N019	34	1	0.0213034	10	78	38	1	2	2	3	7	17	1.27223	12
N019	35	2	0.0866264	10	78	38	1	2	2	3	7	17	1.27223	13
N019	36	4	0.0298847	10	78	38	1	2	2	3	7	17	1.27223	14
N019	37	4	0.0815616	10	78	38	1	1	2	3	7	17	1.27223	22
N019	38	1	0.0691324	10	78	38	1	1	2	3	7	17	1.27223	23
N019	39	2	0.146285	10	78	38	1	2	2	3	7	17	1.27223	15
N019	40	1	0.0727028	10	78	38	1	2	2	3	7	17	1.27223	16
N021	2	1	3.97558	5	52	12	2	1	2	0	6	10	-0.526783	1
N021	3	1	1.67566	5	52	12	2	2	2	0	6	10	-0.526783	1
N021	4	1	0.593257	5	52	12	2	2	2	0	6	10	-0.526783	2
N021	5	1	1.18694	5	52	12	2	2	2	0	6	10	-0.526783	3
N021	6	1	0.870306	5	52	12	2	2	2	0	6	10	-0.526783	4
N021	7	1	2.22926	5	52	12	2	2	2	0	6	10	-0.526783	5
N021	8	1	1.79498	5	52	12	2	2	2	0	6	10	-0.526783	6
N021	9	1	4.38529	5	52	12	2	2	2	0	6	10	-0.526783	7
N021	10	1	2.21893	5	52	12	2	2	2	0	6	10	-0.526783	8
N021	11	1	0.521878	5	52	12	2	1	2	0	6	10	-0.526783	2
N021	12	1	0.161021	5	52	12	2	1	2	0	6	10	-0.526783	3
N021	13	1	0.0900673	5	52	12	2	2	2	0	6	10	-0.526783	9
N021	14	1	0.491811	5	52	12	2	2	2	0	6	10	-0.526783	10
N021	15	1	0.588617	5	52	12	2	2	2	0	6	10	-0.526783	11
N021	16	1	0.581415	5	52	12	2	2	2	0	6	10	-0.526783	12
N021	17	1	0.468632	5	52	12	2	1	2	0	6	10	-0.526783	4
N021	18	1	3.62361	5	52	12	2	2	2	0	6	10	-0.526783	13
N021	19	1	2.85747	5	52	12	2	2	2	0	6	10	-0.526783	14
N021	20	1	0.201854	5	52	12	2	1	2	0	6	10	-0.526783	5
N021	21	1	0.256121	5	52	12	2	2	2	0	6	10	-0.526783	15
N021	22	1	0.882063	5	52	12	2	1	2	0	6	10	-0.526783	6
N021	23	1	3.22272	5	52	12	2	2	2	0	6	10	-0.526783	16
N021	24	1	0	5	52	12	2	2	2	0	6	10	-0.526783	17
N021	25	1	0.568351	5	52	12	2	2	2	0	6	10	-0.526783	18
N021	26	1	0.35414	5	52	12	2	1	2	0	6	10	-0.526783	7
N021	27	1	0.55249	5	52	12	2	2	2	0	6	10	-0.526783	19
N021	28	1	0.285926	5	52	12	2	2	2	0	6	10	-0.526783	20
N021	29	1	0.965691	5	52	12	2	1	2	0	6	10	-0.526783	8
N021	30	1	0.594769	5	52	12	2	2	2	0	6	10	-0.526783	21
N021	31	1	1.38849	5	52	12	2	2	2	0	6	10	-0.526783	22
N021	32	1	4.94872	5	52	12	2	1	2	0	6	10	-0.526783	9
N021	33	1	0.207981	5	52	12	2	2	2	0	6	10	-0.526783	23
N021	34	1	4.86147	5	52	12	2	2	2	0	6	10	-0.526783	24
N021	35	1	0.237873	5	52	12	2	1	2	0	6	10	-0.526783	10
N021	36	1	0.620696	5	52	12	2	2	2	0	6	10	-0.526783	25
N021	37	1	0.38118	5	52	12	2	1	2	0	6	10	-0.526783	11
N021	38	1	0.312726	5	52	12	2	2	2	0	6	10	-0.526783	26
N021	39	1	0.256472	5	52	12	2	2	2	0	6	10	-0.526783	27
N021	40	1	1.11133	5	52	12	2	2	2	0	6	10	-0.526783	28
N022	2	3		1	48	15	1	2	2	0	4	8	-0.803554	1
N022	3	3	0.910503	1	48	15	1	2	2	0	4	8	-0.803554	2
N022	4	1	0.801965	1	48	15	1	1	2	0	4	8	-0.803554	1
N022	5	2	0.50895	1	48	15	1	2	2	0	4	8	-0.803554	3
N022	6	3	1.02179	1	48	15	1	2	2	0	4	8	-0.803554	4
N022	7	2	1.28452	1	48	15	1	2	2	0	4	8	-0.803554	5
N022	8	1	1.14164	1	48	15	1	1	2	0	4	8	-0.803554	2
N022	9	4	0.251796	1	48	15	1	1	2	0	4	8	-0.803554	3
N022	10	1	0.371243	1	48	15	1	2	2	0	4	8	-0.803554	6
N022	11	2	0.29474	1	48	15	1	2	2	0	4	8	-0.803554	7
N022	12	3	0.485322	1	48	15	1	2	2	0	4	8	-0.803554	8
N022	13	4	0.0174778	1	48	15	1	2	2	0	4	8	-0.803554	9
N022	14	1	0.287801	1	48	15	1	2	2	0	4	8	-0.803554	10
N022	15	2	0.0337802	1	48	15	1	2	2	0	4	8	-0.803554	11
N022	16	3	0.193936	1	48	15	1	2	2	0	4	8	-0.803554	12
N022	17	4	0	1	48	15	1	2	2	0	4	8	-0.803554	13
N022	18	1	0.0706433	1	48	15	1	1	2	0	4	8	-0.803554	4
N022	19	2	0.671997	1	48	15	1	2	2	0	4	8	-0.803554	14
N022	20	3	0.256813	1	48	15	1	1	2	0	4	8	-0.803554	5
N022	21	3	0	1	48	15	1	2	2	0	4	8	-0.803554	15
N022	22	4	0.514212	1	48	15	1	1	2	0	4	8	-0.803554	6
N022	23	2	1.57009	1	48	15	1	1	2	0	4	8	-0.803554	7
N022	24	3	0.118836	1	48	15	1	1	2	0	4	8	-0.803554	8
N022	25	4	0.185737	1	48	15	1	1	2	0	4	8	-0.803554	9
N022	26	1	0.0271617	1	48	15	1	1	2	0	4	8	-0.803554	10
N022	27	2	0.215735	1	48	15	1	1	2	0	4	8	-0.803554	11
N022	28	3	0.284314	1	48	15	1	2	2	0	4	8	-0.803554	16
N022	29	4	0.272695	1	48	15	1	1	2	0	4	8	-0.803554	12
N022	30	1	0.0976794	1	48	15	1	2	2	0	4	8	-0.803554	17
N022	31	2	0.354316	1	48	15	1	2	2	0	4	8	-0.803554	18
N022	32	3	0.177516	1	48	15	1	1	2	0	4	8	-0.803554	13
N022	33	4	0.0364243	1	48	15	1	1	2	0	4	8	-0.803554	14
N022	34	2	0.0790188	1	48	15	1	1	2	0	4	8	-0.803554	15
N022	35	3	0.322142	1	48	15	1	2	2	0	4	8	-0.803554	19
N022	36	4	0.849023	1	48	15	1	1	2	0	4	8	-0.803554	16
N022	37	1	0.147416	1	48	15	1	1	2	0	4	8	-0.803554	17
N022	38	2	0.0835033	1	48	15	1	1	2	0	4	8	-0.803554	18
N022	39	3	0.42385	1	48	15	1	1	2	0	4	8	-0.803554	19
N022	40	4	0.148432	1	48	15	1	2	2	0	4	8	-0.803554	20
N024	2	1	0.382254	6	51	19	2	2	2	1	12	13	-0.595976	1
N024	3	2	0.383863	6	51	19	2	2	2	1	12	13	-0.595976	2
N024	4	1	0.162901	6	51	19	2	1	2	1	12	13	-0.595976	1
N024	5	1	0.0528046	6	51	19	2	1	2	1	12	13	-0.595976	2
N024	6	1	0.31136	6	51	19	2	2	2	1	12	13	-0.595976	3
N024	7	1	0.544632	6	51	19	2	2	2	1	12	13	-0.595976	4
N024	8	2	0.101633	6	51	19	2	2	2	1	12	13	-0.595976	5
N024	9	1	0.176085	6	51	19	2	1	2	1	12	13	-0.595976	3
N024	10	1	0.0901228	6	51	19	2	1	2	1	12	13	-0.595976	4
N024	11	4	0.325613	6	51	19	2	2	2	1	12	13	-0.595976	6
N024	12	1	0.164045	6	51	19	2	1	2	1	12	13	-0.595976	5
N024	13	1	0.2454	6	51	19	2	2	2	1	12	13	-0.595976	7
N024	14	2	0.580336	6	51	19	2	2	2	1	12	13	-0.595976	8
N024	15	1	0.47438	6	51	19	2	1	2	1	12	13	-0.595976	6
N024	16	3	0.189901	6	51	19	2	2	2	1	12	13	-0.595976	9
N024	17	1	0.504677	6	51	19	2	1	2	1	12	13	-0.595976	7
N024	18	1	0.329979	6	51	19	2	2	2	1	12	13	-0.595976	10
N024	19	1	0.234137	6	51	19	2	2	2	1	12	13	-0.595976	11
N024	20	1	0.383305	6	51	19	2	2	2	1	12	13	-0.595976	12
N024	21	1	0.24512	6	51	19	2	2	2	1	12	13	-0.595976	13
N024	22	1	0.101687	6	51	19	2	2	2	1	12	13	-0.595976	14
N024	23	1	0.181818	6	51	19	2	1	2	1	12	13	-0.595976	8
N024	24	1	0.203827	6	51	19	2	1	2	1	12	13	-0.595976	9
N024	25	2	0.0362234	6	51	19	2	2	2	1	12	13	-0.595976	15
N024	26	1	0.269144	6	51	19	2	2	2	1	12	13	-0.595976	16
N024	27	3	0.244765	6	51	19	2	2	2	1	12	13	-0.595976	17
N024	28	3	0.281306	6	51	19	2	1	2	1	12	13	-0.595976	10
N024	29	1	0.134128	6	51	19	2	1	2	1	12	13	-0.595976	11
N024	30	1	0.112997	6	51	19	2	2	2	1	12	13	-0.595976	18
N024	31	1	0.268937	6	51	19	2	1	2	1	12	13	-0.595976	12
N024	32	2	0.0378704	6	51	19	2	2	2	1	12	13	-0.595976	19
N024	33	1	0.115237	6	51	19	2	2	2	1	12	13	-0.595976	20
N024	34	2	0.369579	6	51	19	2	1	2	1	12	13	-0.595976	13
N024	35	2	0.448733	6	51	19	2	2	2	1	12	13	-0.595976	21
N024	36	1	0.487181	6	51	19	2	2	2	1	12	13	-0.595976	22
N024	37	1	0.421146	6	51	19	2	2	2	1	12	13	-0.595976	23
N024	38	3	0.408467	6	51	19	2	2	2	1	12	13	-0.595976	24
N024	39	3	0.264822	6	51	19	2	1	2	1	12	13	-0.595976	14
N024	40	2	0.292295	6	51	19	2	1	2	1	12	13	-0.595976	15
N025	2	2	0.819086	6	51	19	1	1	2	1	9	8	-0.595976	1
N025	3	2	0.381717	6	51	19	1	1	2	1	9	8	-0.595976	2
N025	4	2	1.02927	6	51	19	1	2	2	1	9	8	-0.595976	1
N025	5	3	0	6	51	19	1	2	2	1	9	8	-0.595976	2
N025	6	2	0.138946	6	51	19	1	1	2	1	9	8	-0.595976	3
N025	7	3	0	6	51	19	1	2	2	1	9	8	-0.595976	3
N025	8	3	0.477668	6	51	19	1	1	2	1	9	8	-0.595976	4
N025	9	3	0.00684035	6	51	19	1	2	2	1	9	8	-0.595976	4
N025	10	2	0.158185	6	51	19	1	1	2	1	9	8	-0.595976	5
N025	11	3	0	6	51	19	1	2	2	1	9	8	-0.595976	5
N025	12	3	0	6	51	19	1	1	2	1	9	8	-0.595976	6
N025	13	3	0.12873	6	51	19	1	1	2	1	9	8	-0.595976	7
N025	14	3	0	6	51	19	1	2	2	1	9	8	-0.595976	6
N025	15	4	0.0602323	6	51	19	1	2	2	1	9	8	-0.595976	7
N025	16	3	0	6	51	19	1	2	2	1	9	8	-0.595976	8
N025	17	3	0.0844972	6	51	19	1	1	2	1	9	8	-0.595976	8
N025	18	2	0.148744	6	51	19	1	1	2	1	9	8	-0.595976	9
N025	19	3	0	6	51	19	1	2	2	1	9	8	-0.595976	9
N025	20	3	0.104455	6	51	19	1	1	2	1	9	8	-0.595976	10
N025	21	2	0.0999474	6	51	19	1	1	2	1	9	8	-0.595976	11
N025	22	2	0.143317	6	51	19	1	1	2	1	9	8	-0.595976	12
N025	23	2	0	6	51	19	1	1	2	1	9	8	-0.595976	13
N025	24	2	0.16591	6	51	19	1	1	2	1	9	8	-0.595976	14
N025	25	2	0.084553	6	51	19	1	1	2	1	9	8	-0.595976	15
N025	26	1	0.0850009	6	51	19	1	1	2	1	9	8	-0.595976	16
N025	27	1	0	6	51	19	1	2	2	1	9	8	-0.595976	10
N025	28	2	0.391165	6	51	19	1	1	2	1	9	8	-0.595976	17
N025	29	3	0	6	51	19	1	2	2	1	9	8	-0.595976	11
N025	30	3	0	6	51	19	1	2	2	1	9	8	-0.595976	12
N025	31	3	0.125829	6	51	19	1	1	2	1	9	8	-0.595976	18
N025	32	3	0.79931	6	51	19	1	2	2	1	9	8	-0.595976	13
N025	33	3	0.57856	6	51	19	1	1	2	1	9	8	-0.595976	19
N025	34	3	0.0304771	6	51	19	1	2	2	1	9	8	-0.595976	14
N025	35	4	0.0432947	6	51	19	1	2	2	1	9	8	-0.595976	15
N025	36	4	0.0284334	6	51	19	1	1	2	1	9	8	-0.595976	20
N025	37	3	0	6	51	19	1	1	2	1	9	8	-0.595976	21
N025	38	3	0.0330949	6	51	19	1	1	2	1	9	8	-0.595976	22
N025	39	3	0.00818027	6	51	19	1	2	2	1	9	8	-0.595976	16
N025	40	3	0.0997455	6	51	19	1	1	2	1	9	8	-0.595976	23
N026	2	4	0.445418	1	44	31	1	2	2	0	11	16	-1.08033	1
N026	3	4	0.361762	1	44	31	1	2	2	0	11	16	-1.08033	2
N026	4	4	0.271952	1	44	31	1	1	2	0	11	16	-1.08033	1
N026	5	4	0.272581	1	44	31	1	1	2	0	11	16	-1.08033	2
N026	6	4	0.0375749	1	44	31	1	1	2	0	11	16	-1.08033	3
N026	7	4	0.175685	1	44	31	1	1	2	0	11	16	-1.08033	4
N026	8	4	0.271484	1	44	31	1	1	2	0	11	16	-1.08033	5
N026	9	4	0.110945	1	44	31	1	1	2	0	11	16	-1.08033	6
N026	10	4	0.277794	1	44	31	1	1	2	0	11	16	-1.08033	7
N026	11	4	0.453013	1	44	31	1	2	2	0	11	16	-1.08033	3
N026	12	4	0.157933	1	44	31	1	1	2	0	11	16	-1.08033	8
N026	13	4	0.120497	1	44	31	1	2	2	0	11	16	-1.08033	4
N026	14	4	0.308754	1	44	31	1	1	2	0	11	16	-1.08033	9
N026	15	4	0.150807	1	44	31	1	1	2	0	11	16	-1.08033	10
N026	16	4	0.256465	1	44	31	1	1	2	0	11	16	-1.08033	11
N026	17	4	0.150183	1	44	31	1	1	2	0	11	16	-1.08033	12
N026	18	4	0.247357	1	44	31	1	1	2	0	11	16	-1.08033	13
N026	19	4	0.378164	1	44	31	1	1	2	0	11	16	-1.08033	14
N026	20	4	0.0962091	1	44	31	1	1	2	0	11	16	-1.08033	15
N026	21	4	0.502852	1	44	31	1	1	2	0	11	16	-1.08033	16
N026	22	4	0.332212	1	44	31	1	2	2	0	11	16	-1.08033	5
N026	23	4	0.344589	1	44	31	1	1	2	0	11	16	-1.08033	17
N026	24	4	0.479602	1	44	31	1	1	2	0	11	16	-1.08033	18
N026	25	4	0.183883	1	44	31	1	1	2	0	11	16	-1.08033	19
N026	26	4	0.221465	1	44	31	1	1	2	0	11	16	-1.08033	20
N026	27	4	0.287589	1	44	31	1	1	2	0	11	16	-1.08033	21
N026	28	4	0.462299	1	44	31	1	1	2	0	11	16	-1.08033	22
N026	29	4	0.238932	1	44	31	1	1	2	0	11	16	-1.08033	23
N026	30	4	0.137284	1	44	31	1	1	2	0	11	16	-1.08033	24
N026	31	4	0.209628	1	44	31	1	1	2	0	11	16	-1.08033	25
N026	32	4	0.251581	1	44	31	1	1	2	0	11	16	-1.08033	26
N026	33	4	0.346837	1	44	31	1	2	2	0	11	16	-1.08033	6
N026	34	4	0.167671	1	44	31	1	2	2	0	11	16	-1.08033	7
N026	35	4	0.456023	1	44	31	1	1	2	0	11	16	-1.08033	27
N026	36	4	0.275876	1	44	31	1	1	2	0	11	16	-1.08033	28
N026	37	4	0.293077	1	44	31	1	1	2	0	11	16	-1.08033	29
N026	38	4	0.268851	1	44	31	1	1	2	0	11	16	-1.08033	30
N026	39	4	0.144029	1	44	31	1	2	2	0	11	16	-1.08033	8
N026	40	4	0.135003	1	44	31	1	2	2	0	11	16	-1.08033	9
N027	2	2	1.73695	2	43	2	2	2	2	0	4	9	-1.14952	1
N027	3	2	1.01514	2	43	2	2	1	2	0	4	9	-1.14952	1
N027	4	2	1.7563	2	43	2	2	2	2	0	4	9	-1.14952	2
N027	5	2	0.263298	2	43	2	2	1	2	0	4	9	-1.14952	2
N027	6	2	1.7302	2	43	2	2	2	2	0	4	9	-1.14952	3
N027	7	2	1.45518	2	43	2	2	2	2	0	4	9	-1.14952	4
N027	8	2	0.775423	2	43	2	2	1	2	0	4	9	-1.14952	3
N027	9	2	1.06755	2	43	2	2	2	2	0	4	9	-1.14952	5
N027	10	2	0.780824	2	43	2	2	1	2	0	4	9	-1.14952	4
N027	11	2	0.651579	2	43	2	2	1	2	0	4	9	-1.14952	5
N027	12	2	0.526369	2	43	2	2	2	2	0	4	9	-1.14952	6
N027	13	2	0.839509	2	43	2	2	2	2	0	4	9	-1.14952	7
N027	14	2	1.3611	2	43	2	2	1	2	0	4	9	-1.14952	6
N027	15	2	0.676116	2	43	2	2	1	2	0	4	9	-1.14952	7
N027	16	1	3.02645	2	43	2	2	1	2	0	4	9	-1.14952	8
N027	17	1	0.901736	2	43	2	2	2	2	0	4	9	-1.14952	8
N027	18	1	0.22497	2	43	2	2	1	2	0	4	9	-1.14952	9
N027	19	1	0.17898	2	43	2	2	2	2	0	4	9	-1.14952	9
N027	20	1	1.58606	2	43	2	2	1	2	0	4	9	-1.14952	10
N027	21	1	0.934946	2	43	2	2	1	2	0	4	9	-1.14952	11
N027	22	1	0.147817	2	43	2	2	2	2	0	4	9	-1.14952	10
N027	23	2	1.57423	2	43	2	2	2	2	0	4	9	-1.14952	11
N027	24	2	0.786342	2	43	2	2	1	2	0	4	9	-1.14952	12
N027	25	1	0.804533	2	43	2	2	2	2	0	4	9	-1.14952	12
N027	26	1	0.0126235	2	43	2	2	2	2	0	4	9	-1.14952	13
N027	27	1	0.187722	2	43	2	2	2	2	0	4	9	-1.14952	14
N027	28	1	0.0449036	2	43	2	2	1	2	0	4	9	-1.14952	13
N027	29	1	0.153409	2	43	2	2	2	2	0	4	9	-1.14952	15
N027	30	1	0.393591	2	43	2	2	2	2	0	4	9	-1.14952	16
N027	31	2	0.141205	2	43	2	2	2	2	0	4	9	-1.14952	17
N027	32	2	0.271583	2	43	2	2	1	2	0	4	9	-1.14952	14
N027	33	2	1.64783	2	43	2	2	2	2	0	4	9	-1.14952	18
N027	34	2	1.11927	2	43	2	2	2	2	0	4	9	-1.14952	19
N027	35	2	0.291792	2	43	2	2	1	2	0	4	9	-1.14952	15
N027	36	2	0.655907	2	43	2	2	2	2	0	4	9	-1.14952	20
N027	37	2	1.87089	2	43	2	2	1	2	0	4	9	-1.14952	16
N027	38	2	2.05546	2	43	2	2	2	2	0	4	9	-1.14952	21
N027	39	2	0.131531	2	43	2	2	2	2	0	4	9	-1.14952	22
N027	40	2	0.214466	2	43	2	2	1	2	0	4	9	-1.14952	17
N028	2	4	0.942578	5	54	8	2	2	2	0	4	4	-0.388397	1
N028	3	4	1.05143	5	54	8	2	1	2	0	4	4	-0.388397	1
N028	4	4	2.00443	5	54	8	2	1	2	0	4	4	-0.388397	2
N028	5	4	3.22754	5	54	8	2	2	2	0	4	4	-0.388397	2
N028	6	4	2.90516	5	54	8	2	1	2	0	4	4	-0.388397	3
N028	7	4	1.66863	5	54	8	2	1	2	0	4	4	-0.388397	4
N028	8	4	0.97499	5	54	8	2	1	2	0	4	4	-0.388397	5
N028	9	4	6.84315	5	54	8	2	1	2	0	4	4	-0.388397	6
N028	10	4	0.678819	5	54	8	2	1	2	0	4	4	-0.388397	7
N028	11	4	0.916815	5	54	8	2	1	2	0	4	4	-0.388397	8
N028	12	4	0.310267	5	54	8	2	1	2	0	4	4	-0.388397	9
N028	13	4	0.142055	5	54	8	2	1	2	0	4	4	-0.388397	10
N028	14	4	2.55411	5	54	8	2	1	2	0	4	4	-0.388397	11
N028	15	4	0.73051	5	54	8	2	1	2	0	4	4	-0.388397	12
N028	16	4	3.70094	5	54	8	2	2	2	0	4	4	-0.388397	3
N028	17	4	5.9703	5	54	8	2	2	2	0	4	4	-0.388397	4
N028	18	4	2.79532	5	54	8	2	1	2	0	4	4	-0.388397	13
N028	19	4	2.75108	5	54	8	2	1	2	0	4	4	-0.388397	14
N028	20	4	4.75189	5	54	8	2	1	2	0	4	4	-0.388397	15
N028	21	4	1.58588	5	54	8	2	1	2	0	4	4	-0.388397	16
N028	22	4	1.81426	5	54	8	2	1	2	0	4	4	-0.388397	17
N028	23	4	0.809544	5	54	8	2	1	2	0	4	4	-0.388397	18
N028	24	4	0.976041	5	54	8	2	1	2	0	4	4	-0.388397	19
N028	25	4	0.397242	5	54	8	2	1	2	0	4	4	-0.388397	20
N028	26	4	1.34483	5	54	8	2	1	2	0	4	4	-0.388397	21
N028	27	4	0.24657	5	54	8	2	1	2	0	4	4	-0.388397	22
N028	28	4	1.55637	5	54	8	2	1	2	0	4	4	-0.388397	23
N028	29	4	1.82446	5	54	8	2	1	2	0	4	4	-0.388397	24
N028	30	4	2.66522	5	54	8	2	1	2	0	4	4	-0.388397	25
N028	31			5	54	8	2	2	2	0	4	4	-0.388397	5
N028	32	4	4.13949	5	54	8	2	1	2	0	4	4	-0.388397	5
N028	33	4	2.14928	5	54	8	2	1	2	0	4	4	-0.388397	26
N028	34	4	1.37611	5	54	8	2	1	2	0	4	4	-0.388397	27
N028	35	4	2.77846	5	54	8	2	1	2	0	4	4	-0.388397	28
N028	36	4	1.72134	5	54	8	2	1	2	0	4	4	-0.388397	29
N028	37	4	0.574671	5	54	8	2	1	2	0	4	4	-0.388397	30
N028	38	4	0.212379	5	54	8	2	1	2	0	4	4	-0.388397	31
N028	39	4	0.629372	5	54	8	2	1	2	0	4	4	-0.388397	32
N028	40	4	4.02385	5	54	8	2	1	2	0	4	4	-0.388397	33
N029	2	3	3.36539	8	65	17	2	2	1	0	17	10	0.372724	1
N029	3	4	0.0922815	8	65	17	2	2	1	0	17	10	0.372724	2
N029	4	1	2.6126	8	65	17	2	2	1	0	17	10	0.372724	3
N029	5	3	0.114322	8	65	17	2	2	1	0	17	10	0.372724	4
N029	6	1	1.82207	8	65	17	2	2	1	0	17	10	0.372724	5
N029	7	2	0.446863	8	65	17	2	2	1	0	17	10	0.372724	6
N029	8	3	0.350943	8	65	17	2	1	1	0	17	10	0.372724	1
N029	9	1	0.0891151	8	65	17	2	2	1	0	17	10	0.372724	7
N029	10	4	0.0474219	8	65	17	2	2	1	0	17	10	0.372724	8
N029	11	2	0.316869	8	65	17	2	1	1	0	17	10	0.372724	2
N029	12	1	0.0721928	8	65	17	2	1	1	0	17	10	0.372724	3
N029	13	3	0.0387553	8	65	17	2	2	1	0	17	10	0.372724	9
N029	14	1	0.0219214	8	65	17	2	1	1	0	17	10	0.372724	4
N029	15	4	0.0443336	8	65	17	2	2	1	0	17	10	0.372724	10
N029	16	3	0.0299566	8	65	17	2	1	1	0	17	10	0.372724	5
N029	17	2	0.0432405	8	65	17	2	1	1	0	17	10	0.372724	6
N029	18	1	0.0901695	8	65	17	2	2	1	0	17	10	0.372724	11
N029	19	2	0.128261	8	65	17	2	1	1	0	17	10	0.372724	7
N029	20	3	0.0385611	8	65	17	2	2	1	0	17	10	0.372724	12
N029	21	1	0.029887	8	65	17	2	1	1	0	17	10	0.372724	8
N029	22	4	0.101785	8	65	17	2	1	1	0	17	10	0.372724	9
N029	23	2	0.0871095	8	65	17	2	1	1	0	17	10	0.372724	10
N029	24	3	0.0533252	8	65	17	2	1	1	0	17	10	0.372724	11
N029	25	1	0.0417059	8	65	17	2	1	1	0	17	10	0.372724	12
N029	26	4	0.0555334	8	65	17	2	1	1	0	17	10	0.372724	13
N029	27	3	0.0259043	8	65	17	2	1	1	0	17	10	0.372724	14
N029	28	2	0.0567101	8	65	17	2	1	1	0	17	10	0.372724	15
N029	29	1	0.0503352	8	65	17	2	2	1	0	17	10	0.372724	13
N029	30	4	0.0669367	8	65	17	2	2	1	0	17	10	0.372724	14
N029	31	3	0.0817074	8	65	17	2	1	1	0	17	10	0.372724	16
N029	32	2	0.0585589	8	65	17	2	2	1	0	17	10	0.372724	15
N029	33	4	0.157631	8	65	17	2	1	1	0	17	10	0.372724	17
N029	34	1	0.0183416	8	65	17	2	1	1	0	17	10	0.372724	18
N029	35	3	0.125193	8	65	17	2	2	1	0	17	10	0.372724	16
N029	36	1	0.0894731	8	65	17	2	1	1	0	17	10	0.372724	19
N029	37	2	0.155035	8	65	17	2	1	1	0	17	10	0.372724	20
N029	38	1	0.041408	8	65	17	2	1	1	0	17	10	0.372724	21
N029	39	3	0.167028	8	65	17	2	2	1	0	17	10	0.372724	17
N029	40	4	0.0478635	8	65	17	2	2	1	0	17	10	0.372724	18
N031	2	2	0.578233	8	56	11	1	1	2	2	7	3	-0.250011	1
N031	3	2	2.01866	8	56	11	1	2	2	2	7	3	-0.250011	1
N031	4	2	3.05119	8	56	11	1	2	2	2	7	3	-0.250011	2
N031	5	3	0.506703	8	56	11	1	1	2	2	7	3	-0.250011	2
N031	6	1	0.623337	8	56	11	1	1	2	2	7	3	-0.250011	3
N031	7	1	0.442125	8	56	11	1	2	2	2	7	3	-0.250011	3
N031	8	1	0.575922	8	56	11	1	2	2	2	7	3	-0.250011	4
N031	9	1	1.45868	8	56	11	1	2	2	2	7	3	-0.250011	5
N031	10	2	0.198554	8	56	11	1	2	2	2	7	3	-0.250011	6
N031	11	2	2.15011	8	56	11	1	2	2	2	7	3	-0.250011	7
N031	12	2	0.144143	8	56	11	1	1	2	2	7	3	-0.250011	4
N031	13	3	0.0962802	8	56	11	1	1	2	2	7	3	-0.250011	5
N031	14	4	1.48344	8	56	11	1	2	2	2	7	3	-0.250011	8
N031	15	2	0.454771	8	56	11	1	1	2	2	7	3	-0.250011	6
N031	16	2	0.394677	8	56	11	1	2	2	2	7	3	-0.250011	9
N031	17	2	0.0891869	8	56	11	1	1	2	2	7	3	-0.250011	7
N031	18	1	2.52329	8	56	11	1	2	2	2	7	3	-0.250011	10
N031	19	2	0.544698	8	56	11	1	2	2	2	7	3	-0.250011	11
N031	20	1	0.480971	8	56	11	1	1	2	2	7	3	-0.250011	8
N031	21	1	1.01931	8	56	11	1	2	2	2	7	3	-0.250011	12
N031	22	2	0.121847	8	56	11	1	2	2	2	7	3	-0.250011	13
N031	23	2	0.0175105	8	56	11	1	1	2	2	7	3	-0.250011	9
N031	24	1	0.0404495	8	56	11	1	1	2	2	7	3	-0.250011	10
N031	25	3	0.0951989	8	56	11	1	1	2	2	7	3	-0.250011	11
N031	26	1	0.281509	8	56	11	1	1	2	2	7	3	-0.250011	12
N031	27	1	0.636665	8	56	11	1	2	2	2	7	3	-0.250011	14
N031	28	4	0.162414	8	56	11	1	2	2	2	7	3	-0.250011	15
N031	29	2	0.23099	8	56	11	1	1	2	2	7	3	-0.250011	13
N031	30	2	0.318852	8	56	11	1	1	2	2	7	3	-0.250011	14
N031	31	2	0.1725	8	56	11	1	2	2	2	7	3	-0.250011	16
N031	32	2	1.9194	8	56	11	1	2	2	2	7	3	-0.250011	17
N031	33	3	0.0211839	8	56	11	1	2	2	2	7	3	-0.250011	18
N031	34	1	0.0590069	8	56	11	1	1	2	2	7	3	-0.250011	15
N031	35	4	0.319806	8	56	11	1	1	2	2	7	3	-0.250011	16
N031	36	1	1.43248	8	56	11	1	1	2	2	7	3	-0.250011	17
N031	37	1	0.115052	8	56	11	1	2	2	2	7	3	-0.250011	19
N031	38	1	0.213421	8	56	11	1	1	2	2	7	3	-0.250011	18
N031	39	1	3.81693	8	56	11	1	1	2	2	7	3	-0.250011	19
N031	40	1	0.128359	8	56	11	1	2	2	2	7	3	-0.250011	20
N032	2	1	1.70745	6	45	4	2	2	2	0	10	3	-1.01113	1
N032	3	1	0.648505	6	45	4	2	1	2	0	10	3	-1.01113	1
N032	4	1	0.16371	6	45	4	2	2	2	0	10	3	-1.01113	2
N032	5	2	1.09852	6	45	4	2	2	2	0	10	3	-1.01113	3
N032	6	1	0.454381	6	45	4	2	1	2	0	10	3	-1.01113	2
N032	7	1	0.127351	6	45	4	2	1	2	0	10	3	-1.01113	3
N032	8	1	0.49064	6	45	4	2	2	2	0	10	3	-1.01113	4
N032	9	2	1.30405	6	45	4	2	2	2	0	10	3	-1.01113	5
N032	10	2	0.317819	6	45	4	2	2	2	0	10	3	-1.01113	6
N032	11	3	1.13252	6	45	4	2	2	2	0	10	3	-1.01113	7
N032	12	1	1.5449	6	45	4	2	1	2	0	10	3	-1.01113	4
N032	13	1	0.334392	6	45	4	2	1	2	0	10	3	-1.01113	5
N032	14	1	0.186709	6	45	4	2	2	2	0	10	3	-1.01113	8
N032	15	2	0.528706	6	45	4	2	2	2	0	10	3	-1.01113	9
N032	16	1	0.120185	6	45	4	2	1	2	0	10	3	-1.01113	6
N032	17	1	0.192915	6	45	4	2	1	2	0	10	3	-1.01113	7
N032	18	1	0.279711	6	45	4	2	2	2	0	10	3	-1.01113	10
N032	19	2	0.135505	6	45	4	2	2	2	0	10	3	-1.01113	11
N032	20	2	0.948441	6	45	4	2	2	2	0	10	3	-1.01113	12
N032	21	3	0.0230403	6	45	4	2	2	2	0	10	3	-1.01113	13
N032	22	3	0.077307	6	45	4	2	2	2	0	10	3	-1.01113	14
N032	23	1	0.0584811	6	45	4	2	1	2	0	10	3	-1.01113	8
N032	24	1	0.194651	6	45	4	2	2	2	0	10	3	-1.01113	15
N032	25	2	0.293636	6	45	4	2	2	2	0	10	3	-1.01113	16
N032	26	1	0.345346	6	45	4	2	1	2	0	10	3	-1.01113	9
N032	27	1	0.407585	6	45	4	2	2	2	0	10	3	-1.01113	17
N032	28	1	1.49322	6	45	4	2	1	2	0	10	3	-1.01113	10
N032	29	1	0.929304	6	45	4	2	2	2	0	10	3	-1.01113	18
N032	30	2	0.120826	6	45	4	2	2	2	0	10	3	-1.01113	19
N032	31	2	0.565688	6	45	4	2	2	2	0	10	3	-1.01113	20
N032	32	1	3.22223	6	45	4	2	1	2	0	10	3	-1.01113	11
N032	33	1	0.445195	6	45	4	2	2	2	0	10	3	-1.01113	21
N032	34	2	0.649483	6	45	4	2	2	2	0	10	3	-1.01113	22
N032	35	2	0.926612	6	45	4	2	2	2	0	10	3	-1.01113	23
N032	36	1	0.0578283	6	45	4	2	1	2	0	10	3	-1.01113	12
N032	37	1	2.78335	6	45	4	2	2	2	0	10	3	-1.01113	24
N032	38	2	0.439491	6	45	4	2	2	2	0	10	3	-1.01113	25
N032	39	1	1.46324	6	45	4	2	1	2	0	10	3	-1.01113	13
N032	40	1	2.9907	6	45	4	2	2	2	0	10	3	-1.01113	26
N033	2	1	1.81615	14	67	24	2	2	1	3	17	18	0.51111	1
N033	3	1	2.82378	14	67	24	2	1	1	3	17	18	0.51111	1
N033	4	1	1.08593	14	67	24	2	1	1	3	17	18	0.51111	2
N033	5	1	0.0991258	14	67	24	2	2	1	3	17	18	0.51111	2
N033	6	2	0.420013	14	67	24	2	2	1	3	17	18	0.51111	3
N033	7	4	0.983824	14	67	24	2	2	1	3	17	18	0.51111	4
N033	8	4	0.773082	14	67	24	2	1	1	3	17	18	0.51111	3
N033	9	4	0.113001	14	67	24	2	1	1	3	17	18	0.51111	4
N033	10	4	0.615585	14	67	24	2	1	1	3	17	18	0.51111	5
N033	11	4	0.460708	14	67	24	2	1	1	3	17	18	0.51111	6
N033	12	4	0.000769445	14	67	24	2	1	1	3	17	18	0.51111	7
N033	13	4	0.164843	14	67	24	2	1	1	3	17	18	0.51111	8
N033	14	4	0.0278725	14	67	24	2	1	1	3	17	18	0.51111	9
N033	15	2	3.09021	14	67	24	2	1	1	3	17	18	0.51111	10
N033	16	3	1.53167	14	67	24	2	2	1	3	17	18	0.51111	5
N033	17	4	0.750088	14	67	24	2	1	1	3	17	18	0.51111	11
N033	18	4	0.265833	14	67	24	2	1	1	3	17	18	0.51111	12
N033	19	4	0.574668	14	67	24	2	1	1	3	17	18	0.51111	13
N033	20	4	0.12751	14	67	24	2	1	1	3	17	18	0.51111	14
N033	21	4	1.59869	14	67	24	2	1	1	3	17	18	0.51111	15
N033	22	4	0.131207	14	67	24	2	1	1	3	17	18	0.51111	16
N033	23	3	0.430582	14	67	24	2	2	1	3	17	18	0.51111	6
N033	24	4	0.111544	14	67	24	2	2	1	3	17	18	0.51111	7
N033	25	2	0.359971	14	67	24	2	1	1	3	17	18	0.51111	17
N033	26	4	0.0901845	14	67	24	2	2	1	3	17	18	0.51111	8
N033	27	1	0.410579	14	67	24	2	1	1	3	17	18	0.51111	18
N033	28	2	0.0825703	14	67	24	2	2	1	3	17	18	0.51111	9
N033	29	1	0.192686	14	67	24	2	2	1	3	17	18	0.51111	10
N033	30	3	1.15495	14	67	24	2	2	1	3	17	18	0.51111	11
N033	31	2	0.185272	14	67	24	2	1	1	3	17	18	0.51111	19
N033	32	2	1.00932	14	67	24	2	1	1	3	17	18	0.51111	20
N033	33	4	0.153311	14	67	24	2	1	1	3	17	18	0.51111	21
N033	34	4	0.126012	14	67	24	2	1	1	3	17	18	0.51111	22
N033	35	4	0.0416676	14	67	24	2	2	1	3	17	18	0.51111	12
N033	36	1	0.222361	14	67	24	2	1	1	3	17	18	0.51111	23
N033	37	1	0.126949	14	67	24	2	2	1	3	17	18	0.51111	13
N033	38	4	0.308889	14	67	24	2	2	1	3	17	18	0.51111	14
N033	39	2	0.111166	14	67	24	2	1	1	3	17	18	0.51111	24
N033	40	4	0.11851	14	67	24	2	2	1	3	17	18	0.51111	15
N034	2	1	1.19167	14	85	21	1	1	1	3	11	13	1.75658	1
N034	3	2	0.202448	14	85	21	1	2	1	3	11	13	1.75658	1
N034	4	1	1.34696	14	85	21	1	2	1	3	11	13	1.75658	2
N034	5	2	1.24105	14	85	21	1	1	1	3	11	13	1.75658	2
N034	6	4	0.66066	14	85	21	1	2	1	3	11	13	1.75658	3
N034	7	4	1.15837	14	85	21	1	2	1	3	11	13	1.75658	4
N034	8	4	0.0340368	14	85	21	1	1	1	3	11	13	1.75658	3
N034	9	4	0.908291	14	85	21	1	1	1	3	11	13	1.75658	4
N034	10	4	0.221972	14	85	21	1	1	1	3	11	13	1.75658	5
N034	11	4	0.211774	14	85	21	1	1	1	3	11	13	1.75658	6
N034	12	3	0.946088	14	85	21	1	1	1	3	11	13	1.75658	7
N034	13	4	1.13859	14	85	21	1	1	1	3	11	13	1.75658	8
N034	14	4	1.93278	14	85	21	1	2	1	3	11	13	1.75658	5
N034	15	4	0.643828	14	85	21	1	2	1	3	11	13	1.75658	6
N034	16	4	0.31583	14	85	21	1	1	1	3	11	13	1.75658	9
N034	17	4	0.117459	14	85	21	1	1	1	3	11	13	1.75658	10
N034	18	4	0.349566	14	85	21	1	1	1	3	11	13	1.75658	11
N034	19	4	0.120642	14	85	21	1	1	1	3	11	13	1.75658	12
N034	20	4	0.0643481	14	85	21	1	1	1	3	11	13	1.75658	13
N034	21	4	0.131305	14	85	21	1	1	1	3	11	13	1.75658	14
N034	22	4	0.249543	14	85	21	1	1	1	3	11	13	1.75658	15
N034	23	4	3.90581	14	85	21	1	1	1	3	11	13	1.75658	16
N034	24	4	0.0733836	14	85	21	1	1	1	3	11	13	1.75658	17
N034	25	3	1.50292	14	85	21	1	1	1	3	11	13	1.75658	18
N034	26	4	0.235791	14	85	21	1	1	1	3	11	13	1.75658	19
N034	27	4	0.0898508	14	85	21	1	2	1	3	11	13	1.75658	7
N034	28	2	4.3277	14	85	21	1	1	1	3	11	13	1.75658	20
N034	29	2	1.06494	14	85	21	1	1	1	3	11	13	1.75658	21
N034	30	1	2.70123	14	85	21	1	1	1	3	11	13	1.75658	22
N034	31	4	0.626386	14	85	21	1	2	1	3	11	13	1.75658	8
N034	32	4	0.166748	14	85	21	1	2	1	3	11	13	1.75658	9
N034	33	4	0.0733471	14	85	21	1	1	1	3	11	13	1.75658	23
N034	34	4	0.157865	14	85	21	1	1	1	3	11	13	1.75658	24
N034	35	4	0.176243	14	85	21	1	1	1	3	11	13	1.75658	25
N034	36	4	0.0622446	14	85	21	1	1	1	3	11	13	1.75658	26
N034	37	4	0.0565225	14	85	21	1	1	1	3	11	13	1.75658	27
N034	38	4	0.305082	14	85	21	1	1	1	3	11	13	1.75658	28
N034	39	4	0.230322	14	85	21	1	2	1	3	11	13	1.75658	10
N034	40	4	2.58883	14	85	21	1	1	1	3	11	13	1.75658	29
N035	2	2	0	12	63	19	2	2	2	1	6	9	0.234339	1
N035	3	3	0.0949426	12	63	19	2	2	2	1	6	9	0.234339	2
N035	4	4	0	12	63	19	2	1	2	1	6	9	0.234339	1
N035	5	1	0.243094	12	63	19	2	1	2	1	6	9	0.234339	2
N035	6	2	0.105286	12	63	19	2	2	2	1	6	9	0.234339	3
N035	7	1	0	12	63	19	2	1	2	1	6	9	0.234339	3
N035	8	4	0.335563	12	63	19	2	2	2	1	6	9	0.234339	4
N035	9	1	0.0427356	12	63	19	2	1	2	1	6	9	0.234339	4
N035	10	1	0.0257771	12	63	19	2	2	2	1	6	9	0.234339	5
N035	11	2	0.0555643	12	63	19	2	2	2	1	6	9	0.234339	6
N035	12	1	0	12	63	19	2	2	2	1	6	9	0.234339	7
N035	13	1	0	12	63	19	2	1	2	1	6	9	0.234339	5
N035	14	3	0	12	63	19	2	1	2	1	6	9	0.234339	6
N035	15	4	0.303032	12	63	19	2	1	2	1	6	9	0.234339	7
N035	16	1	0.192863	12	63	19	2	2	2	1	6	9	0.234339	8
N035	17	1	0.225858	12	63	19	2	2	2	1	6	9	0.234339	9
N035	18	1	0	12	63	19	2	2	2	1	6	9	0.234339	10
N035	19	1	0	12	63	19	2	1	2	1	6	9	0.234339	8
N035	20	3	0.0254849	12	63	19	2	2	2	1	6	9	0.234339	11
N035	21	2	0.0411475	12	63	19	2	1	2	1	6	9	0.234339	9
N035	22	1	0.0145626	12	63	19	2	2	2	1	6	9	0.234339	12
N035	23	3	0	12	63	19	2	1	2	1	6	9	0.234339	10
N035	24	1	2.15663	12	63	19	2	2	2	1	6	9	0.234339	13
N035	25	1	0	12	63	19	2	2	2	1	6	9	0.234339	14
N035	26	1	0.25712	12	63	19	2	1	2	1	6	9	0.234339	11
N035	27	4	0.322924	12	63	19	2	2	2	1	6	9	0.234339	15
N035	28	4	0	12	63	19	2	1	2	1	6	9	0.234339	12
N035	29	4	0.0849621	12	63	19	2	1	2	1	6	9	0.234339	13
N035	30	3	0	12	63	19	2	1	2	1	6	9	0.234339	14
N035	31	3	0.0583828	12	63	19	2	1	2	1	6	9	0.234339	15
N035	32	2	0.658251	12	63	19	2	1	2	1	6	9	0.234339	16
N035	33	1	0	12	63	19	2	1	2	1	6	9	0.234339	17
N035	34	1	0.0663176	12	63	19	2	2	2	1	6	9	0.234339	16
N035	35	3	0.00258231	12	63	19	2	2	2	1	6	9	0.234339	17
N035	36	3	0.292467	12	63	19	2	1	2	1	6	9	0.234339	18
N035	37	1	0.989869	12	63	19	2	2	2	1	6	9	0.234339	18
N035	38	2	0.0388569	12	63	19	2	2	2	1	6	9	0.234339	19
N035	39	4	0.00200173	12	63	19	2	1	2	1	6	9	0.234339	19
N035	40	3	0.0954147	12	63	19	2	2	2	1	6	9	0.234339	20
N036	2	3	0	2	41	10	2	1	1	0	11	5	-1.2879	1
N036	3	2	0.0437341	2	41	10	2	1	1	0	11	5	-1.2879	2
N036	4	2	0.0130098	2	41	10	2	1	1	0	11	5	-1.2879	3
N036	5	1	0.0175739	2	41	10	2	2	1	0	11	5	-1.2879	1
N036	6	1	0.0386745	2	41	10	2	1	1	0	11	5	-1.2879	4
N036	7	1	0	2	41	10	2	2	1	0	11	5	-1.2879	2
N036	8	2	0	2	41	10	2	2	1	0	11	5	-1.2879	3
N036	9	3	0.0257618	2	41	10	2	2	1	0	11	5	-1.2879	4
N036	10	2	0.020422	2	41	10	2	2	1	0	11	5	-1.2879	5
N036	11	1	0.00641079	2	41	10	2	2	1	0	11	5	-1.2879	6
N036	12	1	0.0149387	2	41	10	2	2	1	0	11	5	-1.2879	7
N036	13	1	0.061417	2	41	10	2	2	1	0	11	5	-1.2879	8
N036	14	4	0.693882	2	41	10	2	2	1	0	11	5	-1.2879	9
N036	15	1	0	2	41	10	2	2	1	0	11	5	-1.2879	10
N036	16	1	0	2	41	10	2	1	1	0	11	5	-1.2879	5
N036	17	1	0	2	41	10	2	2	1	0	11	5	-1.2879	11
N036	18	1	0.0299829	2	41	10	2	2	1	0	11	5	-1.2879	12
N036	19	1	0.0398314	2	41	10	2	2	1	0	11	5	-1.2879	13
N036	20	1	0.0235677	2	41	10	2	1	1	0	11	5	-1.2879	6
N036	21	1	0.00808657	2	41	10	2	2	1	0	11	5	-1.2879	14
N036	22	1	0.00889666	2	41	10	2	2	1	0	11	5	-1.2879	15
N036	23	1	0.0314971	2	41	10	2	2	1	0	11	5	-1.2879	16
N036	24	1	0	2	41	10	2	1	1	0	11	5	-1.2879	7
N036	25	1	0.0105908	2	41	10	2	2	1	0	11	5	-1.2879	17
N036	26	1	0	2	41	10	2	2	1	0	11	5	-1.2879	18
N036	27	1	0.0238298	2	41	10	2	1	1	0	11	5	-1.2879	8
N036	28	1	0.00987136	2	41	10	2	2	1	0	11	5	-1.2879	19
N036	29	1	0.0752914	2	41	10	2	1	1	0	11	5	-1.2879	9
N036	30	1	0.0214126	2	41	10	2	2	1	0	11	5	-1.2879	20
N036	31	1	0.012094	2	41	10	2	1	1	0	11	5	-1.2879	10
N036	32	1	0.0889447	2	41	10	2	1	1	0	11	5	-1.2879	11
N036	33	1	0	2	41	10	2	2	1	0	11	5	-1.2879	21
N036	34	1	0	2	41	10	2	2	1	0	11	5	-1.2879	22
N036	35	1	0.268775	2	41	10	2	2	1	0	11	5	-1.2879	23
N036	36	1	0	2	41	10	2	2	1	0	11	5	-1.2879	24
N036	37	1	0.0407641	2	41	10	2	2	1	0	11	5	-1.2879	25
N036	38	1	0.000836683	2	41	10	2	2	1	0	11	5	-1.2879	26
N036	39	1	0.0200209	2	41	10	2	2	1	0	11	5	-1.2879	27
N036	40	1	0.00849701	2	41	10	2	2	1	0	11	5	-1.2879	28
N037	2	3	0.887895	2	42	27	1	1	1	0	7	11	-1.21871	1
N037	3	3	0.616576	2	42	27	1	2	1	0	7	11	-1.21871	1
N037	4	3	0	2	42	27	1	1	1	0	7	11	-1.21871	2
N037	5	3	0.942491	2	42	27	1	1	1	0	7	11	-1.21871	3
N037	6	4	1.53999	2	42	27	1	2	1	0	7	11	-1.21871	2
N037	7	4	0.957873	2	42	27	1	1	1	0	7	11	-1.21871	4
N037	8	4	0.814243	2	42	27	1	1	1	0	7	11	-1.21871	5
N037	9	4	0.496849	2	42	27	1	1	1	0	7	11	-1.21871	6
N037	10	4	0.571585	2	42	27	1	1	1	0	7	11	-1.21871	7
N037	11	4	0.453653	2	42	27	1	1	1	0	7	11	-1.21871	8
N037	12	4	0.351571	2	42	27	1	1	1	0	7	11	-1.21871	9
N037	13	4	0.0204264	2	42	27	1	1	1	0	7	11	-1.21871	10
N037	14	4	0.794834	2	42	27	1	1	1	0	7	11	-1.21871	11
N037	15	4	0.723292	2	42	27	1	1	1	0	7	11	-1.21871	12
N037	16	4	1.01141	2	42	27	1	1	1	0	7	11	-1.21871	13
N037	17	4	0.399458	2	42	27	1	1	1	0	7	11	-1.21871	14
N037	18	4	0.571795	2	42	27	1	1	1	0	7	11	-1.21871	15
N037	19	4	0.839924	2	42	27	1	1	1	0	7	11	-1.21871	16
N037	20	4	0.307079	2	42	27	1	1	1	0	7	11	-1.21871	17
N037	21	4	0.536223	2	42	27	1	1	1	0	7	11	-1.21871	18
N037	22	4	0.319731	2	42	27	1	2	1	0	7	11	-1.21871	3
N037	23	4	0.133106	2	42	27	1	1	1	0	7	11	-1.21871	19
N037	24	4	0.524457	2	42	27	1	1	1	0	7	11	-1.21871	20
N037	25	4	0.463893	2	42	27	1	1	1	0	7	11	-1.21871	21
N037	26	4	0	2	42	27	1	1	1	0	7	11	-1.21871	22
N037	27	4	0.871241	2	42	27	1	1	1	0	7	11	-1.21871	23
N037	28	4	0.0564747	2	42	27	1	2	1	0	7	11	-1.21871	4
N037	29	4	0.136498	2	42	27	1	2	1	0	7	11	-1.21871	5
N037	30	4	0.261415	2	42	27	1	1	1	0	7	11	-1.21871	24
N037	31	4	0.164736	2	42	27	1	1	1	0	7	11	-1.21871	25
N037	32	2	1.172	2	42	27	1	1	1	0	7	11	-1.21871	26
N037	33	2	1.56588	2	42	27	1	1	1	0	7	11	-1.21871	27
N037	34	2	0.188022	2	42	27	1	2	1	0	7	11	-1.21871	6
N037	35	4	0.355883	2	42	27	1	2	1	0	7	11	-1.21871	7
N037	36	4	0.729357	2	42	27	1	1	1	0	7	11	-1.21871	28
N037	37	4	0.221637	2	42	27	1	2	1	0	7	11	-1.21871	8
N037	38	3	1.20969	2	42	27	1	1	1	0	7	11	-1.21871	29
N037	39	3	0.100731	2	42	27	1	2	1	0	7	11	-1.21871	9
N037	40	3	0.164353	2	42	27	1	1	1	0	7	11	-1.21871	30
N038	2	1	1.22252	10	48	21	1	2	2	2	8	15	-0.803554	1
N038	3	1	0.255289	10	48	21	1	2	2	2	8	15	-0.803554	2
N038	4	1	0.954443	10	48	21	1	2	2	2	8	15	-0.803554	3
N038	5	1	0.144823	10	48	21	1	2	2	2	8	15	-0.803554	4
N038	6	1	0.156403	10	48	21	1	2	2	2	8	15	-0.803554	5
N038	7	1	0.652605	10	48	21	1	1	2	2	8	15	-0.803554	1
N038	8	1	0.195306	10	48	21	1	2	2	2	8	15	-0.803554	6
N038	9	1	1.39037	10	48	21	1	2	2	2	8	15	-0.803554	7
N038	10	1	0.946016	10	48	21	1	2	2	2	8	15	-0.803554	8
N038	11	1	1.54709	10	48	21	1	1	2	2	8	15	-0.803554	2
N038	12	1	1.53825	10	48	21	1	1	2	2	8	15	-0.803554	3
N038	13	1	0.564152	10	48	21	1	2	2	2	8	15	-0.803554	9
N038	14	1	0.391251	10	48	21	1	2	2	2	8	15	-0.803554	10
N038	15	1	0.342433	10	48	21	1	1	2	2	8	15	-0.803554	4
N038	16	1	0.232286	10	48	21	1	2	2	2	8	15	-0.803554	11
N038	17	1	0.0978829	10	48	21	1	1	2	2	8	15	-0.803554	5
N038	18	1	2.48641	10	48	21	1	1	2	2	8	15	-0.803554	6
N038	19	1	0.276993	10	48	21	1	1	2	2	8	15	-0.803554	7
N038	20	1	1.16299	10	48	21	1	1	2	2	8	15	-0.803554	8
N038	21	1	0	10	48	21	1	2	2	2	8	15	-0.803554	12
N038	22	1	0.22224	10	48	21	1	2	2	2	8	15	-0.803554	13
N038	23	1	0.0970633	10	48	21	1	2	2	2	8	15	-0.803554	14
N038	24	1	0.232584	10	48	21	1	2	2	2	8	15	-0.803554	15
N038	25	1	1.48325	10	48	21	1	2	2	2	8	15	-0.803554	16
N038	26	1	1.25005	10	48	21	1	1	2	2	8	15	-0.803554	9
N038	27	1	0.579525	10	48	21	1	2	2	2	8	15	-0.803554	17
N038	28	1	0.0327306	10	48	21	1	1	2	2	8	15	-0.803554	10
N038	29	1	0.335615	10	48	21	1	2	2	2	8	15	-0.803554	18
N038	30	1	0.158212	10	48	21	1	2	2	2	8	15	-0.803554	19
N038	31	1	1.67349	10	48	21	1	2	2	2	8	15	-0.803554	20
N038	32	1	0.225276	10	48	21	1	2	2	2	8	15	-0.803554	21
N038	33	1	0.29008	10	48	21	1	2	2	2	8	15	-0.803554	22
N038	34	1	0.540304	10	48	21	1	2	2	2	8	15	-0.803554	23
N038	35	1	2.03095	10	48	21	1	2	2	2	8	15	-0.803554	24
N038	36	1	0.41279	10	48	21	1	2	2	2	8	15	-0.803554	25
N038	37	1	0.429157	10	48	21	1	2	2	2	8	15	-0.803554	26
N038	38	1	0	10	48	21	1	1	2	2	8	15	-0.803554	11
N038	39	1	0.0609295	10	48	21	1	2	2	2	8	15	-0.803554	27
N038	40	1	1.05849	10	48	21	1	2	2	2	8	15	-0.803554	28
N039	2	1	0.463572	10	63	22	1	2	2	1	5	10	0.234339	1
N039	3	2	0.838334	10	63	22	1	2	2	1	5	10	0.234339	2
N039	4	3	1.02725	10	63	22	1	2	2	1	5	10	0.234339	3
N039	5	2	0.643507	10	63	22	1	1	2	1	5	10	0.234339	1
N039	6	4	0.205374	10	63	22	1	2	2	1	5	10	0.234339	4
N039	7	3	0.16833	10	63	22	1	1	2	1	5	10	0.234339	2
N039	8	2	0.456515	10	63	22	1	2	2	1	5	10	0.234339	5
N039	9	1	0.101542	10	63	22	1	2	2	1	5	10	0.234339	6
N039	10	3	0.386396	10	63	22	1	1	2	1	5	10	0.234339	3
N039	11	2	0.111309	10	63	22	1	1	2	1	5	10	0.234339	4
N039	12	2	0.00902875	10	63	22	1	2	2	1	5	10	0.234339	7
N039	13	1	0.103705	10	63	22	1	2	2	1	5	10	0.234339	8
N039	14	3	0.0408422	10	63	22	1	2	2	1	5	10	0.234339	9
N039	15	2	0.0579139	10	63	22	1	1	2	1	5	10	0.234339	5
N039	16	3	0.248197	10	63	22	1	2	2	1	5	10	0.234339	10
N039	17	2	0.0398945	10	63	22	1	2	2	1	5	10	0.234339	11
N039	18	4	0.174241	10	63	22	1	1	2	1	5	10	0.234339	6
N039	19	1	0.117125	10	63	22	1	1	2	1	5	10	0.234339	7
N039	20	2	0.147592	10	63	22	1	2	2	1	5	10	0.234339	12
N039	21	3	0.0865222	10	63	22	1	2	2	1	5	10	0.234339	13
N039	22	1	0.188471	10	63	22	1	1	2	1	5	10	0.234339	8
N039	23	2	0.132812	10	63	22	1	2	2	1	5	10	0.234339	14
N039	24	2	0.0779589	10	63	22	1	2	2	1	5	10	0.234339	15
N039	25	2	0.0352743	10	63	22	1	1	2	1	5	10	0.234339	9
N039	26	3	0.0620653	10	63	22	1	2	2	1	5	10	0.234339	16
N039	27	4	0.035198	10	63	22	1	2	2	1	5	10	0.234339	17
N039	28	4	0.204955	10	63	22	1	1	2	1	5	10	0.234339	10
N039	29	3	0.591849	10	63	22	1	1	2	1	5	10	0.234339	11
N039	30	3	0.0256406	10	63	22	1	1	2	1	5	10	0.234339	12
N039	31	3	0.368996	10	63	22	1	1	2	1	5	10	0.234339	13
N039	32	3	0.251544	10	63	22	1	1	2	1	5	10	0.234339	14
N039	33	4	0.103151	10	63	22	1	2	2	1	5	10	0.234339	18
N039	34	4	0.169203	10	63	22	1	1	2	1	5	10	0.234339	15
N039	35	1	0.00817213	10	63	22	1	1	2	1	5	10	0.234339	16
N039	36	1	0.102029	10	63	22	1	1	2	1	5	10	0.234339	17
N039	37	1	0.0429899	10	63	22	1	2	2	1	5	10	0.234339	19
N039	38	2	0.014129	10	63	22	1	2	2	1	5	10	0.234339	20
N039	39	2	0.0471696	10	63	22	1	1	2	1	5	10	0.234339	18
N039	40	2	0.0894377	10	63	22	1	1	2	1	5	10	0.234339	19
N040	2	1	0.214825	12	64	13	1	2	2	3	12	16	0.303531	1
N040	3	1	0.135586	12	64	13	1	1	2	3	12	16	0.303531	1
N040	4	1	0.0816607	12	64	13	1	2	2	3	12	16	0.303531	2
N040	5	1	0.0786731	12	64	13	1	2	2	3	12	16	0.303531	3
N040	6	1	0.236718	12	64	13	1	1	2	3	12	16	0.303531	2
N040	7	1	0	12	64	13	1	2	2	3	12	16	0.303531	4
N040	8	1	0.0355358	12	64	13	1	2	2	3	12	16	0.303531	5
N040	9	1	0.0739935	12	64	13	1	2	2	3	12	16	0.303531	6
N040	10	1	0.0486857	12	64	13	1	2	2	3	12	16	0.303531	7
N040	11	1	0.0588632	12	64	13	1	1	2	3	12	16	0.303531	3
N040	12	1	0.0611694	12	64	13	1	1	2	3	12	16	0.303531	4
N040	13	1	0.024781	12	64	13	1	2	2	3	12	16	0.303531	8
N040	14	1	0.0426477	12	64	13	1	2	2	3	12	16	0.303531	9
N040	15	1	1.09455	12	64	13	1	2	2	3	12	16	0.303531	10
N040	16	1	0	12	64	13	1	2	2	3	12	16	0.303531	11
N040	17	1	0.193284	12	64	13	1	2	2	3	12	16	0.303531	12
N040	18	1	0.0274784	12	64	13	1	2	2	3	12	16	0.303531	13
N040	19	1	0.0144114	12	64	13	1	2	2	3	12	16	0.303531	14
N040	20	1	0.0152226	12	64	13	1	2	2	3	12	16	0.303531	15
N040	21	1	0.0440621	12	64	13	1	2	2	3	12	16	0.303531	16
N040	22	1	0	12	64	13	1	2	2	3	12	16	0.303531	17
N040	23	1	0	12	64	13	1	2	2	3	12	16	0.303531	18
N040	24	1	0.0253523	12	64	13	1	2	2	3	12	16	0.303531	19
N040	25	1	0.724324	12	64	13	1	2	2	3	12	16	0.303531	20
N040	26	1	0	12	64	13	1	2	2	3	12	16	0.303531	21
N040	27	1	0.819665	12	64	13	1	2	2	3	12	16	0.303531	22
N040	28	1	0.0738957	12	64	13	1	2	2	3	12	16	0.303531	23
N040	29	1	0.0680815	12	64	13	1	2	2	3	12	16	0.303531	24
N040	30	1	0.0194885	12	64	13	1	2	2	3	12	16	0.303531	25
N040	31	1	0.00842784	12	64	13	1	2	2	3	12	16	0.303531	26
N040	32	1	0.101434	12	64	13	1	2	2	3	12	16	0.303531	27
N040	33	1	2.28765	12	64	13	1	2	2	3	12	16	0.303531	28
N040	34	1	0.0923114	12	64	13	1	2	2	3	12	16	0.303531	29
N040	35	1	0.330713	12	64	13	1	2	2	3	12	16	0.303531	30
N040	36	1	0.0434532	12	64	13	1	2	2	3	12	16	0.303531	31
N040	37	1	1.73009	12	64	13	1	1	2	3	12	16	0.303531	5
N040	38	1	0.0483882	12	64	13	1	2	2	3	12	16	0.303531	32
N040	39	1	0.443936	12	64	13	1	2	2	3	12	16	0.303531	33
N040	40	1	1.20426	12	64	13	1	2	2	3	12	16	0.303531	34
N041	2	4	0.598264	17	78	32	2	1	2	6	6	16	1.27223	1
N041	3	3	2.0733	17	78	32	2	1	2	6	6	16	1.27223	2
N041	4	4	1.13331	17	78	32	2	2	2	6	6	16	1.27223	1
N041	5	4	0.567272	17	78	32	2	1	2	6	6	16	1.27223	3
N041	6	2	0.334268	17	78	32	2	1	2	6	6	16	1.27223	4
N041	7	3	0.134315	17	78	32	2	2	2	6	6	16	1.27223	2
N041	8	4	0.7385	17	78	32	2	1	2	6	6	16	1.27223	5
N041	9	3	0.184235	17	78	32	2	2	2	6	6	16	1.27223	3
N041	10	4	0.875057	17	78	32	2	1	2	6	6	16	1.27223	6
N041	11	2	0.836993	17	78	32	2	1	2	6	6	16	1.27223	7
N041	12	4	0.0905844	17	78	32	2	1	2	6	6	16	1.27223	8
N041	13	3	0	17	78	32	2	2	2	6	6	16	1.27223	4
N041	14	4	0.173917	17	78	32	2	1	2	6	6	16	1.27223	9
N041	15	4	0.320007	17	78	32	2	1	2	6	6	16	1.27223	10
N041	16	4	0.12856	17	78	32	2	1	2	6	6	16	1.27223	11
N041	17	4	0.538857	17	78	32	2	1	2	6	6	16	1.27223	12
N041	18	1	0.398849	17	78	32	2	1	2	6	6	16	1.27223	13
N041	19	1	0.241271	17	78	32	2	2	2	6	6	16	1.27223	5
N041	20	1	0.491958	17	78	32	2	2	2	6	6	16	1.27223	6
N041	21	1	0.149153	17	78	32	2	2	2	6	6	16	1.27223	7
N041	22	1	0.251986	17	78	32	2	2	2	6	6	16	1.27223	8
N041	23	2	0	17	78	32	2	2	2	6	6	16	1.27223	9
N041	24	1	0.303403	17	78	32	2	1	2	6	6	16	1.27223	14
N041	25	1	0.0551469	17	78	32	2	2	2	6	6	16	1.27223	10
N041	26	1	0	17	78	32	2	2	2	6	6	16	1.27223	11
N041	27	4	2.76578	17	78	32	2	1	2	6	6	16	1.27223	15
N041	28	2	0.162523	17	78	32	2	1	2	6	6	16	1.27223	16
N041	29	1	0.141868	17	78	32	2	2	2	6	6	16	1.27223	12
N041	30	1	0.268957	17	78	32	2	2	2	6	6	16	1.27223	13
N041	31	4	0.778453	17	78	32	2	2	2	6	6	16	1.27223	14
N041	32	1	0.148841	17	78	32	2	1	2	6	6	16	1.27223	17
N041	33	3	0.814266	17	78	32	2	2	2	6	6	16	1.27223	15
N041	34	2	5.41464	17	78	32	2	1	2	6	6	16	1.27223	18
N041	35	1	2.12584	17	78	32	2	1	2	6	6	16	1.27223	19
N041	36	1	1.68945	17	78	32	2	1	2	6	6	16	1.27223	20
N041	37	1	0.00598662	17	78	32	2	2	2	6	6	16	1.27223	16
N041	38	1	2.04796	17	78	32	2	1	2	6	6	16	1.27223	21
N041	39	2	0.00857155	17	78	32	2	2	2	6	6	16	1.27223	17
N041	40	4	1.13125	17	78	32	2	2	2	6	6	16	1.27223	18
N042	2	3	3.02781	5	48	13	2	1	1	0	10	4	-0.803554	1
N042	3	3	1.54168	5	48	13	2	1	1	0	10	4	-0.803554	2
N042	4	3	1.34013	5	48	13	2	1	1	0	10	4	-0.803554	3
N042	5	4	0.269502	5	48	13	2	2	1	0	10	4	-0.803554	1
N042	6	3	1.01338	5	48	13	2	1	1	0	10	4	-0.803554	4
N042	7	3	0.150156	5	48	13	2	1	1	0	10	4	-0.803554	5
N042	8	1	1.07059	5	48	13	2	1	1	0	10	4	-0.803554	6
N042	9	4	2.05271	5	48	13	2	2	1	0	10	4	-0.803554	2
N042	10	3	0.503587	5	48	13	2	1	1	0	10	4	-0.803554	7
N042	11	4	0.0349401	5	48	13	2	2	1	0	10	4	-0.803554	3
N042	12	4	0.353209	5	48	13	2	1	1	0	10	4	-0.803554	8
N042	13	4	0.385101	5	48	13	2	1	1	0	10	4	-0.803554	9
N042	14	3	1.96296	5	48	13	2	1	1	0	10	4	-0.803554	10
N042	15	3	0.109676	5	48	13	2	1	1	0	10	4	-0.803554	11
N042	16	2	0.943675	5	48	13	2	1	1	0	10	4	-0.803554	12
N042	17	4	0.135029	5	48	13	2	2	1	0	10	4	-0.803554	4
N042	18	4	0.0826318	5	48	13	2	1	1	0	10	4	-0.803554	13
N042	19	3	0.403791	5	48	13	2	1	1	0	10	4	-0.803554	14
N042	20	3	0.451346	5	48	13	2	1	1	0	10	4	-0.803554	15
N042	21	3	0.0633324	5	48	13	2	1	1	0	10	4	-0.803554	16
N042	22	3	0.0983063	5	48	13	2	1	1	0	10	4	-0.803554	17
N042	23	2	0.0193917	5	48	13	2	1	1	0	10	4	-0.803554	18
N042	24	4	0.0435716	5	48	13	2	2	1	0	10	4	-0.803554	5
N042	25	4	0.061409	5	48	13	2	2	1	0	10	4	-0.803554	6
N042	26	4	0.064623	5	48	13	2	2	1	0	10	4	-0.803554	7
N042	27	4	0.123618	5	48	13	2	1	1	0	10	4	-0.803554	19
N042	28	4	1.37952	5	48	13	2	1	1	0	10	4	-0.803554	20
N042	29	4	0.307814	5	48	13	2	1	1	0	10	4	-0.803554	21
N042	30	3	0.634206	5	48	13	2	1	1	0	10	4	-0.803554	22
N042	31	4	0.0653855	5	48	13	2	2	1	0	10	4	-0.803554	8
N042	32	4	1.01184	5	48	13	2	1	1	0	10	4	-0.803554	23
N042	33	4	0.139159	5	48	13	2	1	1	0	10	4	-0.803554	24
N042	34	4	0.0591679	5	48	13	2	1	1	0	10	4	-0.803554	25
N042	35	3	0.103294	5	48	13	2	1	1	0	10	4	-0.803554	26
N042	36	3	0.632666	5	48	13	2	1	1	0	10	4	-0.803554	27
N042	37	4	0.0249435	5	48	13	2	2	1	0	10	4	-0.803554	9
N042	38	4	0.0128724	5	48	13	2	1	1	0	10	4	-0.803554	28
N042	39	4	0.056761	5	48	13	2	2	1	0	10	4	-0.803554	10
N042	40	4	2.09867	5	48	13	2	1	1	0	10	4	-0.803554	29
N043	2	1	0.532001	1	41	8	2	2	2	0	6	6	-1.2879	1
N043	3	1	0.822457	1	41	8	2	2	2	0	6	6	-1.2879	2
N043	4	1	1.15903	1	41	8	2	1	2	0	6	6	-1.2879	1
N043	5	1	0.180559	1	41	8	2	1	2	0	6	6	-1.2879	2
N043	6	1	0.0377619	1	41	8	2	1	2	0	6	6	-1.2879	3
N043	7	1	0.162389	1	41	8	2	2	2	0	6	6	-1.2879	3
N043	8	1	0.0290171	1	41	8	2	1	2	0	6	6	-1.2879	4
N043	9	1	0.148231	1	41	8	2	2	2	0	6	6	-1.2879	4
N043	10	1	0.094538	1	41	8	2	2	2	0	6	6	-1.2879	5
N043	11	1	0.0956618	1	41	8	2	1	2	0	6	6	-1.2879	5
N043	12	1	0.0766882	1	41	8	2	2	2	0	6	6	-1.2879	6
N043	13	1	0.123819	1	41	8	2	2	2	0	6	6	-1.2879	7
N043	14	1	0.10919	1	41	8	2	2	2	0	6	6	-1.2879	8
N043	15	1	0.0329706	1	41	8	2	2	2	0	6	6	-1.2879	9
N043	16	1	0.0927912	1	41	8	2	2	2	0	6	6	-1.2879	10
N043	17	1	0.0185366	1	41	8	2	2	2	0	6	6	-1.2879	11
N043	18	1	0.130223	1	41	8	2	1	2	0	6	6	-1.2879	6
N043	19	1	0.160516	1	41	8	2	1	2	0	6	6	-1.2879	7
N043	20	1	0.0355185	1	41	8	2	2	2	0	6	6	-1.2879	12
N043	21	1	0.190916	1	41	8	2	2	2	0	6	6	-1.2879	13
N043	22	1	0.0217817	1	41	8	2	2	2	0	6	6	-1.2879	14
N043	23	1	0.0319417	1	41	8	2	2	2	0	6	6	-1.2879	15
N043	24	1	0.087432	1	41	8	2	2	2	0	6	6	-1.2879	16
N043	25	1	0.0267589	1	41	8	2	2	2	0	6	6	-1.2879	17
N043	26	1	0.080212	1	41	8	2	1	2	0	6	6	-1.2879	8
N043	27	1	0.0959302	1	41	8	2	2	2	0	6	6	-1.2879	18
N043	28	1	0.110844	1	41	8	2	2	2	0	6	6	-1.2879	19
N043	29	1	0.017943	1	41	8	2	2	2	0	6	6	-1.2879	20
N043	30	1	0.0901287	1	41	8	2	1	2	0	6	6	-1.2879	9
N043	31	1	0.0711021	1	41	8	2	2	2	0	6	6	-1.2879	21
N043	32	1	0.0138576	1	41	8	2	2	2	0	6	6	-1.2879	22
N043	33	1	0.0225545	1	41	8	2	2	2	0	6	6	-1.2879	23
N043	34	1	0.0469205	1	41	8	2	2	2	0	6	6	-1.2879	24
N043	35	1	0.0421537	1	41	8	2	2	2	0	6	6	-1.2879	25
N043	36	1	0.048654	1	41	8	2	2	2	0	6	6	-1.2879	26
N043	37	1	0.0703494	1	41	8	2	1	2	0	6	6	-1.2879	10
N043	38	1	0.0545132	1	41	8	2	1	2	0	6	6	-1.2879	11
N043	39	1	0.019157	1	41	8	2	2	2	0	6	6	-1.2879	27
N043	40	1	0.116184	1	41	8	2	2	2	0	6	6	-1.2879	28
N043.1	2	2	1.30825	0	35	14	1	2	2	0	14	11	-1.70306	1
N043.1	3	2	1.00903	0	35	14	1	2	2	0	14	11	-1.70306	2
N043.1	4	2	0.460758	0	35	14	1	1	2	0	14	11	-1.70306	1
N043.1	5	2	0.523408	0	35	14	1	2	2	0	14	11	-1.70306	3
N043.1	6	2	1.03796	0	35	14	1	2	2	0	14	11	-1.70306	4
N043.1	7	2	0.353785	0	35	14	1	2	2	0	14	11	-1.70306	5
N043.1	8	2	1.13846	0	35	14	1	1	2	0	14	11	-1.70306	2
N043.1	9	2	2.33149	0	35	14	1	2	2	0	14	11	-1.70306	6
N043.1	10	2	0.1205	0	35	14	1	1	2	0	14	11	-1.70306	3
N043.1	11	2	0.906085	0	35	14	1	1	2	0	14	11	-1.70306	4
N043.1	12	2	3.81564	0	35	14	1	2	2	0	14	11	-1.70306	7
N043.1	13	2	0.407986	0	35	14	1	2	2	0	14	11	-1.70306	8
N043.1	14	2	2.71381	0	35	14	1	2	2	0	14	11	-1.70306	9
N043.1	15	2	1.1169	0	35	14	1	1	2	0	14	11	-1.70306	5
N043.1	16	2	2.52124	0	35	14	1	1	2	0	14	11	-1.70306	6
N043.1	17	2	1.79628	0	35	14	1	1	2	0	14	11	-1.70306	7
N043.1	18	2	1.65492	0	35	14	1	2	2	0	14	11	-1.70306	10
N043.1	19	2	3.10367	0	35	14	1	2	2	0	14	11	-1.70306	11
N043.1	20	2	0.300483	0	35	14	1	2	2	0	14	11	-1.70306	12
N043.1	21	2	0.117885	0	35	14	1	1	2	0	14	11	-1.70306	8
N043.1	22	2	4.53192	0	35	14	1	2	2	0	14	11	-1.70306	13
N043.1	23	2	0.53415	0	35	14	1	2	2	0	14	11	-1.70306	14
N043.1	24	2	1.18167	0	35	14	1	2	2	0	14	11	-1.70306	15
N043.1	25	2	2.94714	0	35	14	1	1	2	0	14	11	-1.70306	9
N043.1	26	2	0.830969	0	35	14	1	1	2	0	14	11	-1.70306	10
N043.1	27	2	0.413806	0	35	14	1	2	2	0	14	11	-1.70306	16
N043.1	28	2	2.85471	0	35	14	1	2	2	0	14	11	-1.70306	17
N043.1	29	2	1.38097	0	35	14	1	2	2	0	14	11	-1.70306	18
N043.1	30	2	0.0400435	0	35	14	1	1	2	0	14	11	-1.70306	11
N043.1	31	2	0.749386	0	35	14	1	1	2	0	14	11	-1.70306	12
N043.1	32	2	0.725837	0	35	14	1	1	2	0	14	11	-1.70306	13
N043.1	33	2	0.819943	0	35	14	1	1	2	0	14	11	-1.70306	14
N043.1	34	2	1.70687	0	35	14	1	1	2	0	14	11	-1.70306	15
N043.1	35	2	1.16617	0	35	14	1	2	2	0	14	11	-1.70306	19
N043.1	36	2	0.964947	0	35	14	1	1	2	0	14	11	-1.70306	16
N043.1	37	2	0.517384	0	35	14	1	2	2	0	14	11	-1.70306	20
N043.1	38	2	1.40014	0	35	14	1	1	2	0	14	11	-1.70306	17
N043.1	39	2	2.69486	0	35	14	1	2	2	0	14	11	-1.70306	21
N043.1	40	2	0.971097	0	35	14	1	1	2	0	14	11	-1.70306	18
N044	2	1	0	15	76	26	2	2	1	7	7	13	1.13385	1
N044	3	4	0.034654	15	76	26	2	2	1	7	7	13	1.13385	2
N044	4	2	0.00723748	15	76	26	2	1	1	7	7	13	1.13385	1
N044	5	4	0.117225	15	76	26	2	1	1	7	7	13	1.13385	2
N044	6	4	0.0452696	15	76	26	2	1	1	7	7	13	1.13385	3
N044	7	1	0	15	76	26	2	1	1	7	7	13	1.13385	4
N044	8	2	0	15	76	26	2	2	1	7	7	13	1.13385	3
N044	9	1	0.0906267	15	76	26	2	2	1	7	7	13	1.13385	4
N044	10	1	0.062669	15	76	26	2	2	1	7	7	13	1.13385	5
N044	11	2	0.097392	15	76	26	2	2	1	7	7	13	1.13385	6
N044	12	1	0.0808535	15	76	26	2	2	1	7	7	13	1.13385	7
N044	13	4	0.0375169	15	76	26	2	2	1	7	7	13	1.13385	8
N044	14	4	0.139162	15	76	26	2	1	1	7	7	13	1.13385	5
N044	15	4	0.115228	15	76	26	2	2	1	7	7	13	1.13385	9
N044	16	4	0.0208566	15	76	26	2	1	1	7	7	13	1.13385	6
N044	17	2	0.0128504	15	76	26	2	1	1	7	7	13	1.13385	7
N044	18	4	0.139268	15	76	26	2	2	1	7	7	13	1.13385	10
N044	19	4	0.173646	15	76	26	2	1	1	7	7	13	1.13385	8
N044	20	2	0.0448976	15	76	26	2	1	1	7	7	13	1.13385	9
N044	21	4	0.0640814	15	76	26	2	2	1	7	7	13	1.13385	11
N044	22	2	0.0777853	15	76	26	2	1	1	7	7	13	1.13385	10
N044	23	2	0.123671	15	76	26	2	1	1	7	7	13	1.13385	11
N044	24	2	0.0101816	15	76	26	2	2	1	7	7	13	1.13385	12
N044	25	4	0.0755319	15	76	26	2	2	1	7	7	13	1.13385	13
N044	26	3	0.021034	15	76	26	2	1	1	7	7	13	1.13385	12
N044	27	3	0.0676435	15	76	26	2	2	1	7	7	13	1.13385	14
N044	28	2	0.0220621	15	76	26	2	1	1	7	7	13	1.13385	13
N044	29	4	0	15	76	26	2	2	1	7	7	13	1.13385	15
N044	30	2	0.0981032	15	76	26	2	2	1	7	7	13	1.13385	16
N044	31	4	0.0415868	15	76	26	2	1	1	7	7	13	1.13385	14
N044	32	4	0	15	76	26	2	1	1	7	7	13	1.13385	15
N044	33	2	0.0303908	15	76	26	2	1	1	7	7	13	1.13385	16
N044	34	4	0.0300585	15	76	26	2	1	1	7	7	13	1.13385	17
N044	35	2	0.0436862	15	76	26	2	1	1	7	7	13	1.13385	18
N044	36	4	0.00539081	15	76	26	2	2	1	7	7	13	1.13385	17
N044	37	2	0.0014173	15	76	26	2	1	1	7	7	13	1.13385	19
N044	38	3	0.0556558	15	76	26	2	2	1	7	7	13	1.13385	18
N044	39	4	0.0260589	15	76	26	2	1	1	7	7	13	1.13385	20
N044	40	4	0.0264311	15	76	26	2	2	1	7	7	13	1.13385	19
N045	2	1	0.150714	0	63	7	1	1	1	0	12	10	0.234339	1
N045	3	3	0.221414	0	63	7	1	1	1	0	12	10	0.234339	2
N045	4	3	0.24374	0	63	7	1	2	1	0	12	10	0.234339	1
N045	5	4	0.0449634	0	63	7	1	1	1	0	12	10	0.234339	3
N045	6	3	0.0629647	0	63	7	1	2	1	0	12	10	0.234339	2
N045	7	3	0.342812	0	63	7	1	1	1	0	12	10	0.234339	4
N045	8	4	0.318092	0	63	7	1	1	1	0	12	10	0.234339	5
N045	9	3	0.103737	0	63	7	1	2	1	0	12	10	0.234339	3
N045	10	3	0.313151	0	63	7	1	1	1	0	12	10	0.234339	6
N045	11	3	0.273092	0	63	7	1	1	1	0	12	10	0.234339	7
N045	12	3	0.245342	0	63	7	1	1	1	0	12	10	0.234339	8
N045	13	3	0.691946	0	63	7	1	1	1	0	12	10	0.234339	9
N045	14	3	0.112569	0	63	7	1	1	1	0	12	10	0.234339	10
N045	15	4	0.0148277	0	63	7	1	1	1	0	12	10	0.234339	11
N045	16	4	0.24187	0	63	7	1	2	1	0	12	10	0.234339	4
N045	17	4	0.0433272	0	63	7	1	1	1	0	12	10	0.234339	12
N045	18	4	0.164085	0	63	7	1	1	1	0	12	10	0.234339	13
N045	19	4	0.183175	0	63	7	1	1	1	0	12	10	0.234339	14
N045	20	3	0.0566206	0	63	7	1	1	1	0	12	10	0.234339	15
N045	21	3	0.816892	0	63	7	1	1	1	0	12	10	0.234339	16
N045	22	3	0.0588205	0	63	7	1	2	1	0	12	10	0.234339	5
N045	23	3	0	0	63	7	1	1	1	0	12	10	0.234339	17
N045	24	3	0.0238517	0	63	7	1	2	1	0	12	10	0.234339	6
N045	25	4	0.169904	0	63	7	1	2	1	0	12	10	0.234339	7
N045	26	1	0.215704	0	63	7	1	2	1	0	12	10	0.234339	8
N045	27	3	0.476758	0	63	7	1	1	1	0	12	10	0.234339	18
N045	28	4	0.912154	0	63	7	1	2	1	0	12	10	0.234339	9
N045	29	4	0.298284	0	63	7	1	2	1	0	12	10	0.234339	10
N045	30	3	0.547163	0	63	7	1	1	1	0	12	10	0.234339	19
N045	31	3	0.141503	0	63	7	1	1	1	0	12	10	0.234339	20
N045	32	3	0.810707	0	63	7	1	1	1	0	12	10	0.234339	21
N045	33	3	1.6585	0	63	7	1	2	1	0	12	10	0.234339	11
N045	34	3	0.630019	0	63	7	1	1	1	0	12	10	0.234339	22
N045	35	3	0.490542	0	63	7	1	1	1	0	12	10	0.234339	23
N045	36	3	1.99891	0	63	7	1	1	1	0	12	10	0.234339	24
N045	37	3	0.107162	0	63	7	1	1	1	0	12	10	0.234339	25
N045	38	3	0.231977	0	63	7	1	1	1	0	12	10	0.234339	26
N045	39	3	0.0948723	0	63	7	1	1	1	0	12	10	0.234339	27
N045	40	3	0.360733	0	63	7	1	1	1	0	12	10	0.234339	28
N046	2	1	0.109142	12	79	17	2	2	1	1	4	10	1.34142	1
N046	3	4	0.243735	12	79	17	2	2	1	1	4	10	1.34142	2
N046	4	3	0.449817	12	79	17	2	1	1	1	4	10	1.34142	1
N046	5	3	0.149255	12	79	17	2	1	1	1	4	10	1.34142	2
N046	6	2	0.147616	12	79	17	2	1	1	1	4	10	1.34142	3
N046	7	4	0.118159	12	79	17	2	1	1	1	4	10	1.34142	4
N046	8	3	0.212951	12	79	17	2	2	1	1	4	10	1.34142	3
N046	9	1	1.12441	12	79	17	2	1	1	1	4	10	1.34142	5
N046	10	3	0.0447111	12	79	17	2	2	1	1	4	10	1.34142	4
N046	11	4	0.0661234	12	79	17	2	1	1	1	4	10	1.34142	6
N046	12	2	0.62443	12	79	17	2	1	1	1	4	10	1.34142	7
N046	13	4	0.0537865	12	79	17	2	2	1	1	4	10	1.34142	5
N046	14	1	0.470356	12	79	17	2	1	1	1	4	10	1.34142	8
N046	15	3	0.0451668	12	79	17	2	2	1	1	4	10	1.34142	6
N046	16	2	0.199394	12	79	17	2	1	1	1	4	10	1.34142	9
N046	17	4	0	12	79	17	2	2	1	1	4	10	1.34142	7
N046	18	3	0.322293	12	79	17	2	1	1	1	4	10	1.34142	10
N046	19	1	0.0488333	12	79	17	2	1	1	1	4	10	1.34142	11
N046	20	4	0	12	79	17	2	2	1	1	4	10	1.34142	8
N046	21	2	0.110007	12	79	17	2	1	1	1	4	10	1.34142	12
N046	22	3	0.617137	12	79	17	2	2	1	1	4	10	1.34142	9
N046	23	4	0.0165763	12	79	17	2	1	1	1	4	10	1.34142	13
N046	24	2	1.63919	12	79	17	2	1	1	1	4	10	1.34142	14
N046	25	3	0.0217989	12	79	17	2	2	1	1	4	10	1.34142	10
N046	26	1	0.0821033	12	79	17	2	2	1	1	4	10	1.34142	11
N046	27	4	0.160275	12	79	17	2	2	1	1	4	10	1.34142	12
N046	28	3	0.121431	12	79	17	2	1	1	1	4	10	1.34142	15
N046	29	4	0.379446	12	79	17	2	1	1	1	4	10	1.34142	16
N046	30	3	0.136653	12	79	17	2	2	1	1	4	10	1.34142	13
N046	31	1	1.48419	12	79	17	2	1	1	1	4	10	1.34142	17
N046	32	4	0.0688834	12	79	17	2	2	1	1	4	10	1.34142	14
N046	33	3	0.250927	12	79	17	2	1	1	1	4	10	1.34142	18
N046	34	4	0.054664	12	79	17	2	2	1	1	4	10	1.34142	15
N046	35	3	0.0416665	12	79	17	2	1	1	1	4	10	1.34142	19
N046	36	2	0.0861839	12	79	17	2	1	1	1	4	10	1.34142	20
N046	37	4	0.186696	12	79	17	2	2	1	1	4	10	1.34142	16
N046	38	3	0.423975	12	79	17	2	1	1	1	4	10	1.34142	21
N046	39	2	0.173019	12	79	17	2	1	1	1	4	10	1.34142	22
N046	40	1	0.336093	12	79	17	2	1	1	1	4	10	1.34142	23
N047	2	3	0.826801	6	69	37	2	2	1	1	15	12	0.649496	1
N047	3	3	0.325601	6	69	37	2	2	1	1	15	12	0.649496	2
N047	4	3	0.555119	6	69	37	2	1	1	1	15	12	0.649496	1
N047	5	3	0.443606	6	69	37	2	1	1	1	15	12	0.649496	2
N047	6	2	0.0788826	6	69	37	2	1	1	1	15	12	0.649496	3
N047	7	2	0.157515	6	69	37	2	2	1	1	15	12	0.649496	3
N047	8	1	0.312195	6	69	37	2	1	1	1	15	12	0.649496	4
N047	9	2	0.164453	6	69	37	2	1	1	1	15	12	0.649496	5
N047	10	1	0	6	69	37	2	1	1	1	15	12	0.649496	6
N047	11	4	0.597673	6	69	37	2	2	1	1	15	12	0.649496	4
N047	12	3	0.056362	6	69	37	2	2	1	1	15	12	0.649496	5
N047	13	2	0.493471	6	69	37	2	1	1	1	15	12	0.649496	7
N047	14	2	0.0434882	6	69	37	2	2	1	1	15	12	0.649496	6
N047	15	1	0.245715	6	69	37	2	2	1	1	15	12	0.649496	7
N047	16	4	0.220269	6	69	37	2	2	1	1	15	12	0.649496	8
N047	17	2	0.319835	6	69	37	2	1	1	1	15	12	0.649496	8
N047	18	2	0.00115835	6	69	37	2	2	1	1	15	12	0.649496	9
N047	19	2	0.094524	6	69	37	2	2	1	1	15	12	0.649496	10
N047	20	1	0.0635268	6	69	37	2	2	1	1	15	12	0.649496	11
N047	21	1	0.1834	6	69	37	2	1	1	1	15	12	0.649496	9
N047	22	1	0.0411168	6	69	37	2	2	1	1	15	12	0.649496	12
N047	23	1	0.0240708	6	69	37	2	2	1	1	15	12	0.649496	13
N047	24	4	0.131246	6	69	37	2	1	1	1	15	12	0.649496	10
N047	25	2	0.0466605	6	69	37	2	1	1	1	15	12	0.649496	11
N047	26	2	0.0328012	6	69	37	2	2	1	1	15	12	0.649496	14
N047	27	1	0.469722	6	69	37	2	1	1	1	15	12	0.649496	12
N047	28	1	0	6	69	37	2	2	1	1	15	12	0.649496	15
N047	29	1	0.0563725	6	69	37	2	2	1	1	15	12	0.649496	16
N047	30	1	0.0249987	6	69	37	2	2	1	1	15	12	0.649496	17
N047	31	3	0.431378	6	69	37	2	2	1	1	15	12	0.649496	18
N047	32	2	0.0448774	6	69	37	2	1	1	1	15	12	0.649496	13
N047	33	2	0.0482276	6	69	37	2	1	1	1	15	12	0.649496	14
N047	34	1	0.0220346	6	69	37	2	2	1	1	15	12	0.649496	19
N047	35	1	0.0309166	6	69	37	2	2	1	1	15	12	0.649496	20
N047	36	1	0.0635023	6	69	37	2	1	1	1	15	12	0.649496	15
N047	37	1	0.158686	6	69	37	2	2	1	1	15	12	0.649496	21
N047	38	1	0.0384272	6	69	37	2	2	1	1	15	12	0.649496	22
N047	39	4	0.964173	6	69	37	2	2	1	1	15	12	0.649496	23
N047	40	4	0	6	69	37	2	1	1	1	15	12	0.649496	16
N048	2	4	0	12	68	15	2	1	1	0	14	12	0.580303	1
N048	3	3	0	12	68	15	2	1	1	0	14	12	0.580303	2
N048	4	3	0	12	68	15	2	1	1	0	14	12	0.580303	3
N048	5	2	0	12	68	15	2	2	1	0	14	12	0.580303	1
N048	6	3	0.316183	12	68	15	2	1	1	0	14	12	0.580303	4
N048	7	1	0.245941	12	68	15	2	1	1	0	14	12	0.580303	5
N048	8	2	0	12	68	15	2	2	1	0	14	12	0.580303	2
N048	9	2	0	12	68	15	2	1	1	0	14	12	0.580303	6
N048	10	3	0.0286023	12	68	15	2	2	1	0	14	12	0.580303	3
N048	11	1	0.0777081	12	68	15	2	1	1	0	14	12	0.580303	7
N048	12	2	0	12	68	15	2	2	1	0	14	12	0.580303	4
N048	13	4	0.0424116	12	68	15	2	1	1	0	14	12	0.580303	8
N048	14	1	0.048695	12	68	15	2	1	1	0	14	12	0.580303	9
N048	15	1	0.0660981	12	68	15	2	1	1	0	14	12	0.580303	10
N048	16	3	0	12	68	15	2	2	1	0	14	12	0.580303	5
N048	17	2	0	12	68	15	2	1	1	0	14	12	0.580303	11
N048	18	1	0.071067	12	68	15	2	1	1	0	14	12	0.580303	12
N048	19	1	0.263823	12	68	15	2	1	1	0	14	12	0.580303	13
N048	20	2	0	12	68	15	2	1	1	0	14	12	0.580303	14
N048	21	3	0	12	68	15	2	1	1	0	14	12	0.580303	15
N048	22	1	0.165265	12	68	15	2	1	1	0	14	12	0.580303	16
N048	23	1	0	12	68	15	2	2	1	0	14	12	0.580303	6
N048	24	2	0.0198241	12	68	15	2	2	1	0	14	12	0.580303	7
N048	25	4	0.033186	12	68	15	2	2	1	0	14	12	0.580303	8
N048	26	2	0	12	68	15	2	1	1	0	14	12	0.580303	17
N048	27	2	0.0822744	12	68	15	2	1	1	0	14	12	0.580303	18
N048	28	3	0.0214424	12	68	15	2	2	1	0	14	12	0.580303	9
N048	29	1	0	12	68	15	2	2	1	0	14	12	0.580303	10
N048	30	4	0.0303756	12	68	15	2	2	1	0	14	12	0.580303	11
N048	31	4	0.00324553	12	68	15	2	1	1	0	14	12	0.580303	19
N048	32	4	0.0121961	12	68	15	2	1	1	0	14	12	0.580303	20
N048	33	1	0.0592764	12	68	15	2	1	1	0	14	12	0.580303	21
N048	34	1	0	12	68	15	2	2	1	0	14	12	0.580303	12
N048	35	3	0	12	68	15	2	2	1	0	14	12	0.580303	13
N048	36	3	0	12	68	15	2	1	1	0	14	12	0.580303	22
N048	37	3	0.085455	12	68	15	2	1	1	0	14	12	0.580303	23
N048	38	2	0.00598076	12	68	15	2	2	1	0	14	12	0.580303	14
N048	39	2	0.0237915	12	68	15	2	1	1	0	14	12	0.580303	24
N048	40	1	0.0313833	12	68	15	2	2	1	0	14	12	0.580303	15
N049	2	2	0.639627	5	58	12	1	2	1	1	6	8	-0.111626	1
N049	3	2	0.158598	5	58	12	1	2	1	1	6	8	-0.111626	2
N049	4	2	0.0621678	5	58	12	1	1	1	1	6	8	-0.111626	1
N049	5	2	1.40637	5	58	12	1	2	1	1	6	8	-0.111626	3
N049	6			5	58	12	1	2	1	1	6	8	-0.111626	4
N049	7	2	0.174506	5	58	12	1	2	1	1	6	8	-0.111626	5
N049	8	2	0.912487	5	58	12	1	1	1	1	6	8	-0.111626	2
N049	9	2	0.103629	5	58	12	1	1	1	1	6	8	-0.111626	3
N049	10	2	0.723518	5	58	12	1	1	1	1	6	8	-0.111626	4
N049	11	2	0.587674	5	58	12	1	1	1	1	6	8	-0.111626	5
N049	12	2	0.987203	5	58	12	1	1	1	1	6	8	-0.111626	6
N049	13	2	0.288852	5	58	12	1	1	1	1	6	8	-0.111626	7
N049	14	2	0.0568291	5	58	12	1	2	1	1	6	8	-0.111626	6
N049	15	2	1.24094	5	58	12	1	2	1	1	6	8	-0.111626	7
N049	16	2	0.0970224	5	58	12	1	2	1	1	6	8	-0.111626	8
N049	17	2	0.247022	5	58	12	1	1	1	1	6	8	-0.111626	8
N049	18	2	0.703725	5	58	12	1	2	1	1	6	8	-0.111626	9
N049	19	2	0.232917	5	58	12	1	1	1	1	6	8	-0.111626	9
N049	20	2	0.142292	5	58	12	1	1	1	1	6	8	-0.111626	10
N049	21	2	0.127465	5	58	12	1	2	1	1	6	8	-0.111626	10
N049	22	2	0.162976	5	58	12	1	1	1	1	6	8	-0.111626	11
N049	23	2	0.385855	5	58	12	1	1	1	1	6	8	-0.111626	12
N049	24	2	0	5	58	12	1	2	1	1	6	8	-0.111626	11
N049	25	2	1.78998	5	58	12	1	1	1	1	6	8	-0.111626	13
N049	26	2	0.536699	5	58	12	1	1	1	1	6	8	-0.111626	14
N049	27	2	0.319214	5	58	12	1	2	1	1	6	8	-0.111626	12
N049	28	2	0.282672	5	58	12	1	2	1	1	6	8	-0.111626	13
N049	29	2	0.108477	5	58	12	1	2	1	1	6	8	-0.111626	14
N049	30	2	0.492591	5	58	12	1	1	1	1	6	8	-0.111626	15
N049	31	2	0.284577	5	58	12	1	2	1	1	6	8	-0.111626	15
N049	32	2	0.979786	5	58	12	1	2	1	1	6	8	-0.111626	16
N049	33	2	0.972266	5	58	12	1	2	1	1	6	8	-0.111626	17
N049	34	2	0	5	58	12	1	2	1	1	6	8	-0.111626	18
N049	35	2	0.133065	5	58	12	1	1	1	1	6	8	-0.111626	16
N049	36	2	0.30308	5	58	12	1	2	1	1	6	8	-0.111626	19
N049	37	2	0.453319	5	58	12	1	1	1	1	6	8	-0.111626	17
N049	38	2	0.202305	5	58	12	1	1	1	1	6	8	-0.111626	18
N049	39	2	0.350388	5	58	12	1	2	1	1	6	8	-0.111626	20
N049	40	2	0.221372	5	58	12	1	2	1	1	6	8	-0.111626	21
N050	2	3	1.63748	3	44	5	1	1	2	0	2	5	-1.08033	1
N050	3	3	1.37283	3	44	5	1	1	2	0	2	5	-1.08033	2
N050	4	3	0.613915	3	44	5	1	1	2	0	2	5	-1.08033	3
N050	5	3	0.59543	3	44	5	1	2	2	0	2	5	-1.08033	1
N050	6	3	1.06068	3	44	5	1	2	2	0	2	5	-1.08033	2
N050	7	3	1.08645	3	44	5	1	1	2	0	2	5	-1.08033	4
N050	8	3	0.698322	3	44	5	1	2	2	0	2	5	-1.08033	3
N050	9	2	0.601671	3	44	5	1	1	2	0	2	5	-1.08033	5
N050	10	2	1.38544	3	44	5	1	1	2	0	2	5	-1.08033	6
N050	11	3	0.854556	3	44	5	1	1	2	0	2	5	-1.08033	7
N050	12	1	1.60532	3	44	5	1	2	2	0	2	5	-1.08033	4
N050	13	3	1.16396	3	44	5	1	2	2	0	2	5	-1.08033	5
N050	14	3	1.59055	3	44	5	1	1	2	0	2	5	-1.08033	8
N050	15	4	1.02081	3	44	5	1	2	2	0	2	5	-1.08033	6
N050	16	2	0.776814	3	44	5	1	1	2	0	2	5	-1.08033	9
N050	17	3	0.150968	3	44	5	1	2	2	0	2	5	-1.08033	7
N050	18	1	0.793093	3	44	5	1	1	2	0	2	5	-1.08033	10
N050	19	1	0.608047	3	44	5	1	1	2	0	2	5	-1.08033	11
N050	20	3	0.84638	3	44	5	1	2	2	0	2	5	-1.08033	8
N050	21	3	0.916159	3	44	5	1	1	2	0	2	5	-1.08033	12
N050	22	3	0.804838	3	44	5	1	1	2	0	2	5	-1.08033	13
N050	23	1	3.97866	3	44	5	1	1	2	0	2	5	-1.08033	14
N050	24	1	0.452289	3	44	5	1	2	2	0	2	5	-1.08033	9
N050	25	1	1.3133	3	44	5	1	1	2	0	2	5	-1.08033	15
N050	26	4	0.464129	3	44	5	1	2	2	0	2	5	-1.08033	10
N050	27	3	0.977312	3	44	5	1	1	2	0	2	5	-1.08033	16
N050	28	2	0.41366	3	44	5	1	2	2	0	2	5	-1.08033	11
N050	29	2	0.307103	3	44	5	1	1	2	0	2	5	-1.08033	17
N050	30	1	0.136239	3	44	5	1	2	2	0	2	5	-1.08033	12
N050	31	3	0.616561	3	44	5	1	2	2	0	2	5	-1.08033	13
N050	32	4	1.92517	3	44	5	1	1	2	0	2	5	-1.08033	18
N050	33	1	1.11384	3	44	5	1	1	2	0	2	5	-1.08033	19
N050	34	3	0.896171	3	44	5	1	1	2	0	2	5	-1.08033	20
N050	35	2	0.497016	3	44	5	1	2	2	0	2	5	-1.08033	14
N050	36	1	0.422634	3	44	5	1	2	2	0	2	5	-1.08033	15
N050	37	1	0.640781	3	44	5	1	2	2	0	2	5	-1.08033	16
N050	38	1	0.447752	3	44	5	1	2	2	0	2	5	-1.08033	17
N050	39	3	0.206572	3	44	5	1	2	2	0	2	5	-1.08033	18
N050	40	2	0.85874	3	44	5	1	2	2	0	2	5	-1.08033	19
N051	2	1	0	1	54	11	2	2	1	0	12	2	-0.388397	1
N051	3	1	0.189225	1	54	11	2	1	1	0	12	2	-0.388397	1
N051	4	2	0.260704	1	54	11	2	2	1	0	12	2	-0.388397	2
N051	5	2	0.250197	1	54	11	2	1	1	0	12	2	-0.388397	2
N051	6	2	2.17267	1	54	11	2	2	1	0	12	2	-0.388397	3
N051	7	2	0.497807	1	54	11	2	1	1	0	12	2	-0.388397	3
N051	8	3	0.251805	1	54	11	2	2	1	0	12	2	-0.388397	4
N051	9	3	0.324424	1	54	11	2	2	1	0	12	2	-0.388397	5
N051	10	1	0.293974	1	54	11	2	2	1	0	12	2	-0.388397	6
N051	11	4	0.369067	1	54	11	2	2	1	0	12	2	-0.388397	7
N051	12	1	0	1	54	11	2	1	1	0	12	2	-0.388397	4
N051	13	4	3.40496	1	54	11	2	2	1	0	12	2	-0.388397	8
N051	14	4	0.106744	1	54	11	2	1	1	0	12	2	-0.388397	5
N051	15	4	0.0787215	1	54	11	2	2	1	0	12	2	-0.388397	9
N051	16	2	0.238954	1	54	11	2	1	1	0	12	2	-0.388397	6
N051	17	2	0.889015	1	54	11	2	2	1	0	12	2	-0.388397	10
N051	18	3	0	1	54	11	2	2	1	0	12	2	-0.388397	11
N051	19	4	0	1	54	11	2	2	1	0	12	2	-0.388397	12
N051	20	4	0.0413041	1	54	11	2	1	1	0	12	2	-0.388397	7
N051	21	4	0.0689683	1	54	11	2	2	1	0	12	2	-0.388397	13
N051	22	1	0.0497556	1	54	11	2	1	1	0	12	2	-0.388397	8
N051	23	1	0.0864114	1	54	11	2	2	1	0	12	2	-0.388397	14
N051	24	3	0.145814	1	54	11	2	2	1	0	12	2	-0.388397	15
N051	25	4	0.105808	1	54	11	2	2	1	0	12	2	-0.388397	16
N051	26	4	0.0693588	1	54	11	2	1	1	0	12	2	-0.388397	9
N051	27	4	0.24261	1	54	11	2	1	1	0	12	2	-0.388397	10
N051	28	1	0.013651	1	54	11	2	1	1	0	12	2	-0.388397	11
N051	29	2	0.327576	1	54	11	2	1	1	0	12	2	-0.388397	12
N051	30	3	0.654377	1	54	11	2	2	1	0	12	2	-0.388397	17
N051	31	4	0.184063	1	54	11	2	2	1	0	12	2	-0.388397	18
N051	32	4	0.25638	1	54	11	2	1	1	0	12	2	-0.388397	13
N051	33	4	0.351877	1	54	11	2	1	1	0	12	2	-0.388397	14
N051	34	1	4.54789	1	54	11	2	1	1	0	12	2	-0.388397	15
N051	35	1	3.75636	1	54	11	2	1	1	0	12	2	-0.388397	16
N051	36	1	0.510426	1	54	11	2	1	1	0	12	2	-0.388397	17
N051	37	3	7.19918	1	54	11	2	1	1	0	12	2	-0.388397	18
N051	38	3	3.2886	1	54	11	2	1	1	0	12	2	-0.388397	19
N051	39	3	0.277894	1	54	11	2	1	1	0	12	2	-0.388397	20
N051	40	4	1.05514	1	54	11	2	1	1	0	12	2	-0.388397	21
N052	2	4	0.307065	11	94	13	1	2	1	7	11	12	2.37932	1
N052	3	4	0.3386	11	94	13	1	1	1	7	11	12	2.37932	1
N052	4	4	0.140233	11	94	13	1	1	1	7	11	12	2.37932	2
N052	5	4	0.104149	11	94	13	1	1	1	7	11	12	2.37932	3
N052	6	4	0.00454158	11	94	13	1	1	1	7	11	12	2.37932	4
N052	7	4	0	11	94	13	1	2	1	7	11	12	2.37932	2
N052	8	4	0.0627427	11	94	13	1	2	1	7	11	12	2.37932	3
N052	9	4	0.0496371	11	94	13	1	1	1	7	11	12	2.37932	5
N052	10	4	0.00403904	11	94	13	1	1	1	7	11	12	2.37932	6
N052	11	4	0.0479546	11	94	13	1	1	1	7	11	12	2.37932	7
N052	12	4	0.0257888	11	94	13	1	1	1	7	11	12	2.37932	8
N052	13	4	0.0473749	11	94	13	1	1	1	7	11	12	2.37932	9
N052	14	4	0.27926	11	94	13	1	2	1	7	11	12	2.37932	4
N052	15	4	0.0292272	11	94	13	1	2	1	7	11	12	2.37932	5
N052	16	4	0	11	94	13	1	1	1	7	11	12	2.37932	10
N052	17	4	0.017904	11	94	13	1	1	1	7	11	12	2.37932	11
N052	18	4	0.01892	11	94	13	1	1	1	7	11	12	2.37932	12
N052	19	4	0.590594	11	94	13	1	1	1	7	11	12	2.37932	13
N052	20	4	0.051755	11	94	13	1	1	1	7	11	12	2.37932	14
N052	21	4	0.0497967	11	94	13	1	1	1	7	11	12	2.37932	15
N052	22	4	0.0447397	11	94	13	1	1	1	7	11	12	2.37932	16
N052	23	4	0.0394628	11	94	13	1	1	1	7	11	12	2.37932	17
N052	24	4	0.377751	11	94	13	1	1	1	7	11	12	2.37932	18
N052	25	4	0.0596859	11	94	13	1	1	1	7	11	12	2.37932	19
N052	26	4	0.0872241	11	94	13	1	1	1	7	11	12	2.37932	20
N052	27	4	0.0480423	11	94	13	1	1	1	7	11	12	2.37932	21
N052	28	4	5.82352	11	94	13	1	1	1	7	11	12	2.37932	22
N052	29	4	0.0427219	11	94	13	1	1	1	7	11	12	2.37932	23
N052	30	4	0.0324357	11	94	13	1	2	1	7	11	12	2.37932	6
N052	31	4	0	11	94	13	1	1	1	7	11	12	2.37932	24
N052	32	4	0	11	94	13	1	1	1	7	11	12	2.37932	25
N052	33	4	0	11	94	13	1	2	1	7	11	12	2.37932	7
N052	34	4	0.0515541	11	94	13	1	2	1	7	11	12	2.37932	8
N052	35	4	0.0490806	11	94	13	1	1	1	7	11	12	2.37932	26
N052	36	4	0.187369	11	94	13	1	1	1	7	11	12	2.37932	27
N052	37	4	0	11	94	13	1	1	1	7	11	12	2.37932	28
N052	38	4	0.13246	11	94	13	1	1	1	7	11	12	2.37932	29
N052	39	4	0.363299	11	94	13	1	1	1	7	11	12	2.37932	30
N052	40	4	0.22537	11	94	13	1	1	1	7	11	12	2.37932	31
N053	2			7	35	3	2	2	1	0	2	9	-1.70306	1
N053	3	2	0.268388	7	35	3	2	1	1	0	2	9	-1.70306	1
N053	4	2	0.227549	7	35	3	2	2	1	0	2	9	-1.70306	2
N053	5	3	0.699919	7	35	3	2	2	1	0	2	9	-1.70306	3
N053	6	3	1.66396	7	35	3	2	1	1	0	2	9	-1.70306	2
N053	7	3	0.737938	7	35	3	2	2	1	0	2	9	-1.70306	4
N053	8	3	0.971134	7	35	3	2	1	1	0	2	9	-1.70306	3
N053	9	3	0.194374	7	35	3	2	1	1	0	2	9	-1.70306	4
N053	10	3	0.194665	7	35	3	2	2	1	0	2	9	-1.70306	5
N053	11	3	0.836713	7	35	3	2	2	1	0	2	9	-1.70306	6
N053	12	3	0.144637	7	35	3	2	2	1	0	2	9	-1.70306	7
N053	13	3	0.13731	7	35	3	2	1	1	0	2	9	-1.70306	5
N053	14	3	0.184668	7	35	3	2	1	1	0	2	9	-1.70306	6
N053	15	3	0.214283	7	35	3	2	1	1	0	2	9	-1.70306	7
N053	16	3	0.188045	7	35	3	2	1	1	0	2	9	-1.70306	8
N053	17	3	0.077247	7	35	3	2	1	1	0	2	9	-1.70306	9
N053	18	3	0.0823822	7	35	3	2	1	1	0	2	9	-1.70306	10
N053	19	3	0.163462	7	35	3	2	2	1	0	2	9	-1.70306	8
N053	20	3	0.0815778	7	35	3	2	1	1	0	2	9	-1.70306	11
N053	21	3	1.3074	7	35	3	2	1	1	0	2	9	-1.70306	12
N053	22	3	0.377476	7	35	3	2	1	1	0	2	9	-1.70306	13
N053	23	3	0.185056	7	35	3	2	1	1	0	2	9	-1.70306	14
N053	24	3	0.728018	7	35	3	2	1	1	0	2	9	-1.70306	15
N053	25	3	0.437866	7	35	3	2	1	1	0	2	9	-1.70306	16
N053	26	3	0.174152	7	35	3	2	2	1	0	2	9	-1.70306	9
N053	27	3	0.352503	7	35	3	2	1	1	0	2	9	-1.70306	17
N053	28	3	0.247911	7	35	3	2	1	1	0	2	9	-1.70306	18
N053	29	3	0.612617	7	35	3	2	1	1	0	2	9	-1.70306	19
N053	30	3	0.250682	7	35	3	2	1	1	0	2	9	-1.70306	20
N053	31	3	0.391596	7	35	3	2	1	1	0	2	9	-1.70306	21
N053	32	3	0.139818	7	35	3	2	2	1	0	2	9	-1.70306	10
N053	33	3	0.580178	7	35	3	2	2	1	0	2	9	-1.70306	11
N053	34	3	0.390292	7	35	3	2	1	1	0	2	9	-1.70306	22
N053	35	3	0.0668928	7	35	3	2	2	1	0	2	9	-1.70306	12
N053	36	3	0.277671	7	35	3	2	2	1	0	2	9	-1.70306	13
N053	37	3	0.69115	7	35	3	2	2	1	0	2	9	-1.70306	14
N053	38	3	0.446432	7	35	3	2	1	1	0	2	9	-1.70306	23
N053	39	3	0.435433	7	35	3	2	2	1	0	2	9	-1.70306	15
N053	40	3	0.0477525	7	35	3	2	1	1	0	2	9	-1.70306	24
N054	2	4	0.579149	8	55	20	2	1	2	1	11	11	-0.319204	1
N054	3	4	0.228176	8	55	20	2	2	2	1	11	11	-0.319204	1
N054	4	4	0.451643	8	55	20	2	1	2	1	11	11	-0.319204	2
N054	5	4	1.04143	8	55	20	2	1	2	1	11	11	-0.319204	3
N054	6	4	0.54835	8	55	20	2	1	2	1	11	11	-0.319204	4
N054	7	4	0.92697	8	55	20	2	2	2	1	11	11	-0.319204	2
N054	8	4	0.640666	8	55	20	2	1	2	1	11	11	-0.319204	5
N054	9	4	0.109279	8	55	20	2	1	2	1	11	11	-0.319204	6
N054	10	4	0.163026	8	55	20	2	1	2	1	11	11	-0.319204	7
N054	11	4	0.349918	8	55	20	2	1	2	1	11	11	-0.319204	8
N054	12	4	0.401781	8	55	20	2	1	2	1	11	11	-0.319204	9
N054	13	4	0.226572	8	55	20	2	1	2	1	11	11	-0.319204	10
N054	14	4	0.0520373	8	55	20	2	1	2	1	11	11	-0.319204	11
N054	15	4	0.850969	8	55	20	2	1	2	1	11	11	-0.319204	12
N054	16	4	0.113657	8	55	20	2	1	2	1	11	11	-0.319204	13
N054	17	4	0.651506	8	55	20	2	1	2	1	11	11	-0.319204	14
N054	18	4	0.223696	8	55	20	2	1	2	1	11	11	-0.319204	15
N054	19	4	1.18462	8	55	20	2	1	2	1	11	11	-0.319204	16
N054	20	4	0.542067	8	55	20	2	2	2	1	11	11	-0.319204	3
N054	21	4	0.102117	8	55	20	2	1	2	1	11	11	-0.319204	17
N054	22	4	1.54898	8	55	20	2	1	2	1	11	11	-0.319204	18
N054	23	4	0.142802	8	55	20	2	1	2	1	11	11	-0.319204	19
N054	24	4	0.390531	8	55	20	2	2	2	1	11	11	-0.319204	4
N054	25	4	0.457618	8	55	20	2	1	2	1	11	11	-0.319204	20
N054	26	4	0.322856	8	55	20	2	1	2	1	11	11	-0.319204	21
N054	27	4	0.0606287	8	55	20	2	1	2	1	11	11	-0.319204	22
N054	28	4	0.207581	8	55	20	2	1	2	1	11	11	-0.319204	23
N054	29	4	0.741314	8	55	20	2	1	2	1	11	11	-0.319204	24
N054	30	4	0.112058	8	55	20	2	1	2	1	11	11	-0.319204	25
N054	31	4	0.304842	8	55	20	2	1	2	1	11	11	-0.319204	26
N054	32	4	0.290605	8	55	20	2	1	2	1	11	11	-0.319204	27
N054	33	4	1.46249	8	55	20	2	1	2	1	11	11	-0.319204	28
N054	34	4	1.16209	8	55	20	2	1	2	1	11	11	-0.319204	29
N054	35	4	0.311557	8	55	20	2	1	2	1	11	11	-0.319204	30
N054	36	4	1.00216	8	55	20	2	1	2	1	11	11	-0.319204	31
N054	37	4	0.628453	8	55	20	2	1	2	1	11	11	-0.319204	32
N054	38	4	0.5801	8	55	20	2	1	2	1	11	11	-0.319204	33
N054	39	4	0.952285	8	55	20	2	1	2	1	11	11	-0.319204	34
N054	40	4	0.813055	8	55	20	2	1	2	1	11	11	-0.319204	35
N055	2	3	0.761082	13	65	21	2	2	1	5	11	11	0.372724	1
N055	3	4	0.110097	13	65	21	2	2	1	5	11	11	0.372724	2
N055	4	3	0.0645949	13	65	21	2	1	1	5	11	11	0.372724	1
N055	5	2	0.125935	13	65	21	2	1	1	5	11	11	0.372724	2
N055	6	3	0.277711	13	65	21	2	2	1	5	11	11	0.372724	3
N055	7	2	0.0222395	13	65	21	2	1	1	5	11	11	0.372724	3
N055	8	2	0.449807	13	65	21	2	1	1	5	11	11	0.372724	4
N055	9	2	0.0335423	13	65	21	2	1	1	5	11	11	0.372724	5
N055	10	2	0.0761014	13	65	21	2	2	1	5	11	11	0.372724	4
N055	11	2	0.0643668	13	65	21	2	1	1	5	11	11	0.372724	6
N055	12	1	0.120697	13	65	21	2	1	1	5	11	11	0.372724	7
N055	13	1	0.112558	13	65	21	2	1	1	5	11	11	0.372724	8
N055	14	1	0.148261	13	65	21	2	2	1	5	11	11	0.372724	5
N055	15	1	0.064666	13	65	21	2	1	1	5	11	11	0.372724	9
N055	16	1	0.695107	13	65	21	2	2	1	5	11	11	0.372724	6
N055	17	3	0.0526895	13	65	21	2	2	1	5	11	11	0.372724	7
N055	18	3	0.0431047	13	65	21	2	2	1	5	11	11	0.372724	8
N055	19	3	0.147364	13	65	21	2	1	1	5	11	11	0.372724	10
N055	20	4	0.62115	13	65	21	2	1	1	5	11	11	0.372724	11
N055	21	1	0.0268005	13	65	21	2	1	1	5	11	11	0.372724	12
N055	22	1	0.108035	13	65	21	2	1	1	5	11	11	0.372724	13
N055	23	1	0.230841	13	65	21	2	2	1	5	11	11	0.372724	9
N055	24	3	0.0510335	13	65	21	2	2	1	5	11	11	0.372724	10
N055	25	3	0.0731904	13	65	21	2	1	1	5	11	11	0.372724	14
N055	26	3	0.103852	13	65	21	2	1	1	5	11	11	0.372724	15
N055	27	2	1.3617	13	65	21	2	1	1	5	11	11	0.372724	16
N055	28	2	0.0826974	13	65	21	2	2	1	5	11	11	0.372724	11
N055	29	2	0.146753	13	65	21	2	1	1	5	11	11	0.372724	17
N055	30	1	0.0680792	13	65	21	2	1	1	5	11	11	0.372724	18
N055	31	2	0.0920318	13	65	21	2	2	1	5	11	11	0.372724	12
N055	32	1	0.0776605	13	65	21	2	1	1	5	11	11	0.372724	19
N055	33	2	0.618974	13	65	21	2	2	1	5	11	11	0.372724	13
N055	34	3	0.00803601	13	65	21	2	2	1	5	11	11	0.372724	14
N055	35	3	0.0379456	13	65	21	2	1	1	5	11	11	0.372724	20
N055	36	3	0.0315382	13	65	21	2	1	1	5	11	11	0.372724	21
N055	37	2	0	13	65	21	2	2	1	5	11	11	0.372724	15
N055	38	2	0.368535	13	65	21	2	1	1	5	11	11	0.372724	22
N055	39	2	0.0452408	13	65	21	2	2	1	5	11	11	0.372724	16
N055	40	2	0.312684	13	65	21	2	1	1	5	11	11	0.372724	23
N056	2	1	1.10363	8	56	14	2	2	1	0	15	14	-0.250011	1
N056	3	1	2.5494	8	56	14	2	2	1	0	15	14	-0.250011	2
N056	4	1	1.2122	8	56	14	2	1	1	0	15	14	-0.250011	1
N056	5	3	0.726396	8	56	14	2	2	1	0	15	14	-0.250011	3
N056	6	4	1.62755	8	56	14	2	2	1	0	15	14	-0.250011	4
N056	7	1	1.92461	8	56	14	2	2	1	0	15	14	-0.250011	5
N056	8	1	0.821355	8	56	14	2	2	1	0	15	14	-0.250011	6
N056	9	1	2.81417	8	56	14	2	2	1	0	15	14	-0.250011	7
N056	10	1	0.81072	8	56	14	2	2	1	0	15	14	-0.250011	8
N056	11	1	2.54169	8	56	14	2	2	1	0	15	14	-0.250011	9
[truncated: 614 more rows]
